# Supplementary material for: Effect of environmental noise and music on dexmedetomidine-induced sedation in dogs
Source: PeerJ. 2017 Jul 31;5:e3659. doi: 10.7717/peerj.3659 (PMC5541919; doi:10.7717/peerj.3659)
Supplement: Supplemental Information 3 [file peerj-05-3659-s003.xlsx]

## Sheet: Master
Collar	Dog	Condition	Sum_deltag	Day	UTC_date	UTC_t	UTC_D&t	Local D&t	Local_date	Local_t	Study_Phase
Blaze	Houston	N1	64.016	1	2015-08-22	15:10:00	2015-08-22 15:10:00	2015-08-22 11:10:00	2015-08-22	11:10:00	Baseline
Blaze	Houston	N1	10.547	1	2015-08-22	15:11:00	2015-08-22 15:11:00	2015-08-22 11:11:00	2015-08-22	11:11:00	Baseline
Blaze	Houston	N1	13.781	1	2015-08-22	15:12:00	2015-08-22 15:12:00	2015-08-22 11:12:00	2015-08-22	11:12:00	Baseline
Blaze	Houston	N1	1.844	1	2015-08-22	15:13:00	2015-08-22 15:13:00	2015-08-22 11:13:00	2015-08-22	11:13:00	Baseline
Blaze	Houston	N1	5.773	1	2015-08-22	15:14:00	2015-08-22 15:14:00	2015-08-22 11:14:00	2015-08-22	11:14:00	Baseline
Blaze	Houston	N1	6.242	1	2015-08-22	15:15:00	2015-08-22 15:15:00	2015-08-22 11:15:00	2015-08-22	11:15:00	Baseline
Blaze	Houston	N1	1.133	1	2015-08-22	15:16:00	2015-08-22 15:16:00	2015-08-22 11:16:00	2015-08-22	11:16:00	Baseline
Blaze	Houston	N1	20.313	1	2015-08-22	15:17:00	2015-08-22 15:17:00	2015-08-22 11:17:00	2015-08-22	11:17:00	Baseline
Blaze	Houston	N1	9.781	1	2015-08-22	15:18:00	2015-08-22 15:18:00	2015-08-22 11:18:00	2015-08-22	11:18:00	Baseline
Blaze	Houston	N1	0.602	1	2015-08-22	15:19:00	2015-08-22 15:19:00	2015-08-22 11:19:00	2015-08-22	11:19:00	Baseline
Blaze	Houston	N1	1.297	1	2015-08-22	15:20:00	2015-08-22 15:20:00	2015-08-22 11:20:00	2015-08-22	11:20:00	Baseline
Blaze	Houston	N1	0.18	1	2015-08-22	15:21:00	2015-08-22 15:21:00	2015-08-22 11:21:00	2015-08-22	11:21:00	Baseline
Blaze	Houston	N1	3.719	1	2015-08-22	15:22:00	2015-08-22 15:22:00	2015-08-22 11:22:00	2015-08-22	11:22:00	Baseline
Blaze	Houston	N1	0.656	1	2015-08-22	15:23:00	2015-08-22 15:23:00	2015-08-22 11:23:00	2015-08-22	11:23:00	Baseline
Blaze	Houston	N1	1.602	1	2015-08-22	15:24:00	2015-08-22 15:24:00	2015-08-22 11:24:00	2015-08-22	11:24:00	Baseline
Blaze	Houston	N1	3.242	1	2015-08-22	15:25:00	2015-08-22 15:25:00	2015-08-22 11:25:00	2015-08-22	11:25:00	Baseline
Blaze	Houston	N1	2.773	1	2015-08-22	15:26:00	2015-08-22 15:26:00	2015-08-22 11:26:00	2015-08-22	11:26:00	Baseline
Blaze	Houston	N1	2.063	1	2015-08-22	15:27:00	2015-08-22 15:27:00	2015-08-22 11:27:00	2015-08-22	11:27:00	Baseline
Blaze	Houston	N1	1.375	1	2015-08-22	15:28:00	2015-08-22 15:28:00	2015-08-22 11:28:00	2015-08-22	11:28:00	Baseline
Blaze	Houston	N1	39.547	1	2015-08-22	15:29:00	2015-08-22 15:29:00	2015-08-22 11:29:00	2015-08-22	11:29:00	Baseline
Blaze	Houston	N1	239.062	1	2015-08-22	15:30:00	2015-08-22 15:30:00	2015-08-22 11:30:00	2015-08-22	11:30:00	Trt
Blaze	Houston	N1	70.937	1	2015-08-22	15:31:00	2015-08-22 15:31:00	2015-08-22 11:31:00	2015-08-22	11:31:00	Trt
Blaze	Houston	N1	27.344	1	2015-08-22	15:32:00	2015-08-22 15:32:00	2015-08-22 11:32:00	2015-08-22	11:32:00	Trt
Blaze	Houston	N1	47.438	1	2015-08-22	15:33:00	2015-08-22 15:33:00	2015-08-22 11:33:00	2015-08-22	11:33:00	Trt
Blaze	Houston	N1	28.477	1	2015-08-22	15:34:00	2015-08-22 15:34:00	2015-08-22 11:34:00	2015-08-22	11:34:00	Trt
Blaze	Houston	N1	47.313	1	2015-08-22	15:35:00	2015-08-22 15:35:00	2015-08-22 11:35:00	2015-08-22	11:35:00	Trt
Blaze	Houston	N1	45.688	1	2015-08-22	15:36:00	2015-08-22 15:36:00	2015-08-22 11:36:00	2015-08-22	11:36:00	Trt
Blaze	Houston	N1	65.07	1	2015-08-22	15:37:00	2015-08-22 15:37:00	2015-08-22 11:37:00	2015-08-22	11:37:00	Trt
Blaze	Houston	N1	61.969	1	2015-08-22	15:38:00	2015-08-22 15:38:00	2015-08-22 11:38:00	2015-08-22	11:38:00	Trt
Blaze	Houston	N1	5.797	1	2015-08-22	15:39:00	2015-08-22 15:39:00	2015-08-22 11:39:00	2015-08-22	11:39:00	Trt
Blaze	Houston	N1	1.109	1	2015-08-22	15:40:00	2015-08-22 15:40:00	2015-08-22 11:40:00	2015-08-22	11:40:00	Trt
Blaze	Houston	N1	2.219	1	2015-08-22	15:41:00	2015-08-22 15:41:00	2015-08-22 11:41:00	2015-08-22	11:41:00	Trt
Blaze	Houston	N1	0.844	1	2015-08-22	15:42:00	2015-08-22 15:42:00	2015-08-22 11:42:00	2015-08-22	11:42:00	Trt
Blaze	Houston	N1	0.195	1	2015-08-22	15:43:00	2015-08-22 15:43:00	2015-08-22 11:43:00	2015-08-22	11:43:00	Trt
Blaze	Houston	N1	0.141	1	2015-08-22	15:44:00	2015-08-22 15:44:00	2015-08-22 11:44:00	2015-08-22	11:44:00	Trt
Blaze	Houston	N1	0.383	1	2015-08-22	15:45:00	2015-08-22 15:45:00	2015-08-22 11:45:00	2015-08-22	11:45:00	Trt
Blaze	Houston	N1	0.477	1	2015-08-22	15:46:00	2015-08-22 15:46:00	2015-08-22 11:46:00	2015-08-22	11:46:00	Trt
Blaze	Houston	N1	0.305	1	2015-08-22	15:47:00	2015-08-22 15:47:00	2015-08-22 11:47:00	2015-08-22	11:47:00	Trt
Blaze	Houston	N1	1.313	1	2015-08-22	15:48:00	2015-08-22 15:48:00	2015-08-22 11:48:00	2015-08-22	11:48:00	Trt
Blaze	Houston	N1	0.625	1	2015-08-22	15:49:00	2015-08-22 15:49:00	2015-08-22 11:49:00	2015-08-22	11:49:00	Trt
Blaze	Houston	N1	2.453	1	2015-08-22	15:50:00	2015-08-22 15:50:00	2015-08-22 11:50:00	2015-08-22	11:50:00	Trt
Blaze	Houston	N1	0.211	1	2015-08-22	15:51:00	2015-08-22 15:51:00	2015-08-22 11:51:00	2015-08-22	11:51:00	Post
Blaze	Houston	N1	1.672	1	2015-08-22	15:52:00	2015-08-22 15:52:00	2015-08-22 11:52:00	2015-08-22	11:52:00	Post
Blaze	Houston	N1	1.086	1	2015-08-22	15:53:00	2015-08-22 15:53:00	2015-08-22 11:53:00	2015-08-22	11:53:00	Post
Blaze	Houston	N1	0.016	1	2015-08-22	15:54:00	2015-08-22 15:54:00	2015-08-22 11:54:00	2015-08-22	11:54:00	Post
Blaze	Houston	N1	3.688	1	2015-08-22	15:55:00	2015-08-22 15:55:00	2015-08-22 11:55:00	2015-08-22	11:55:00	Post
Blaze	Houston	N1	1.844	1	2015-08-22	15:56:00	2015-08-22 15:56:00	2015-08-22 11:56:00	2015-08-22	11:56:00	Post
Blaze	Houston	N1	0.203	1	2015-08-22	15:57:00	2015-08-22 15:57:00	2015-08-22 11:57:00	2015-08-22	11:57:00	Post
Blaze	Houston	N1	0.336	1	2015-08-22	15:58:00	2015-08-22 15:58:00	2015-08-22 11:58:00	2015-08-22	11:58:00	Post
Blaze	Houston	N1	12.117	1	2015-08-22	15:59:00	2015-08-22 15:59:00	2015-08-22 11:59:00	2015-08-22	11:59:00	Post
Blaze	Houston	N1	24.156	1	2015-08-22	16:00:00	2015-08-22 16:00:00	2015-08-22 12:00:00	2015-08-22	12:00:00	Post
Blaze	Houston	N1	158.609	1	2015-08-22	16:01:00	2015-08-22 16:01:00	2015-08-22 12:01:00	2015-08-22	12:01:00	Post
Blaze	Houston	N1	50.617	1	2015-08-22	16:02:00	2015-08-22 16:02:00	2015-08-22 12:02:00	2015-08-22	12:02:00	Post
Blaze	Houston	N1	60.453	1	2015-08-22	16:03:00	2015-08-22 16:03:00	2015-08-22 12:03:00	2015-08-22	12:03:00	Post
Blaze	Houston	N1	44.813	1	2015-08-22	16:04:00	2015-08-22 16:04:00	2015-08-22 12:04:00	2015-08-22	12:04:00	Post
Blaze	Houston	N1	70.211	1	2015-08-22	16:05:00	2015-08-22 16:05:00	2015-08-22 12:05:00	2015-08-22	12:05:00	Post
Blaze	Houston	N1	22	1	2015-08-22	16:06:00	2015-08-22 16:06:00	2015-08-22 12:06:00	2015-08-22	12:06:00	Post
Blaze	Houston	N1	2.406	1	2015-08-22	16:07:00	2015-08-22 16:07:00	2015-08-22 12:07:00	2015-08-22	12:07:00	Post
Blaze	Houston	N1	1.273	1	2015-08-22	16:08:00	2015-08-22 16:08:00	2015-08-22 12:08:00	2015-08-22	12:08:00	Post
Blaze	Houston	N1	1.359	1	2015-08-22	16:09:00	2015-08-22 16:09:00	2015-08-22 12:09:00	2015-08-22	12:09:00	Post
Blaze	Houston	N1	22.18	1	2015-08-22	16:10:00	2015-08-22 16:10:00	2015-08-22 12:10:00	2015-08-22	12:10:00	Post
Blaze	Mitchell	C+	66.117	1	2015-08-23	13:39:00	2015-08-23 13:39:00	2015-08-23 09:39:00	2015-08-23	09:39:00	Baseline
Blaze	Mitchell	C+	54.313	1	2015-08-23	13:40:00	2015-08-23 13:40:00	2015-08-23 09:40:00	2015-08-23	09:40:00	Baseline
Blaze	Mitchell	C+	10.625	1	2015-08-23	13:41:00	2015-08-23 13:41:00	2015-08-23 09:41:00	2015-08-23	09:41:00	Baseline
Blaze	Mitchell	C+	9.695	1	2015-08-23	13:42:00	2015-08-23 13:42:00	2015-08-23 09:42:00	2015-08-23	09:42:00	Baseline
Blaze	Mitchell	C+	29.188	1	2015-08-23	13:43:00	2015-08-23 13:43:00	2015-08-23 09:43:00	2015-08-23	09:43:00	Baseline
Blaze	Mitchell	C+	8.344	1	2015-08-23	13:44:00	2015-08-23 13:44:00	2015-08-23 09:44:00	2015-08-23	09:44:00	Baseline
Blaze	Mitchell	C+	12.188	1	2015-08-23	13:45:00	2015-08-23 13:45:00	2015-08-23 09:45:00	2015-08-23	09:45:00	Baseline
Blaze	Mitchell	C+	21.68	1	2015-08-23	13:46:00	2015-08-23 13:46:00	2015-08-23 09:46:00	2015-08-23	09:46:00	Baseline
Blaze	Mitchell	C+	29.508	1	2015-08-23	13:47:00	2015-08-23 13:47:00	2015-08-23 09:47:00	2015-08-23	09:47:00	Baseline
Blaze	Mitchell	C+	21.406	1	2015-08-23	13:48:00	2015-08-23 13:48:00	2015-08-23 09:48:00	2015-08-23	09:48:00	Baseline
Blaze	Mitchell	C+	4.578	1	2015-08-23	13:49:00	2015-08-23 13:49:00	2015-08-23 09:49:00	2015-08-23	09:49:00	Baseline
Blaze	Mitchell	C+	7.5	1	2015-08-23	13:50:00	2015-08-23 13:50:00	2015-08-23 09:50:00	2015-08-23	09:50:00	Baseline
Blaze	Mitchell	C+	9.883	1	2015-08-23	13:51:00	2015-08-23 13:51:00	2015-08-23 09:51:00	2015-08-23	09:51:00	Baseline
Blaze	Mitchell	C+	9.602	1	2015-08-23	13:52:00	2015-08-23 13:52:00	2015-08-23 09:52:00	2015-08-23	09:52:00	Baseline
Blaze	Mitchell	C+	26.359	1	2015-08-23	13:53:00	2015-08-23 13:53:00	2015-08-23 09:53:00	2015-08-23	09:53:00	Baseline
Blaze	Mitchell	C+	37.555	1	2015-08-23	13:54:00	2015-08-23 13:54:00	2015-08-23 09:54:00	2015-08-23	09:54:00	Baseline
Blaze	Mitchell	C+	25.703	1	2015-08-23	13:55:00	2015-08-23 13:55:00	2015-08-23 09:55:00	2015-08-23	09:55:00	Baseline
Blaze	Mitchell	C+	56.414	1	2015-08-23	13:56:00	2015-08-23 13:56:00	2015-08-23 09:56:00	2015-08-23	09:56:00	Baseline
Blaze	Mitchell	C+	28.781	1	2015-08-23	13:57:00	2015-08-23 13:57:00	2015-08-23 09:57:00	2015-08-23	09:57:00	Baseline
Blaze	Mitchell	C+	24.484	1	2015-08-23	13:58:00	2015-08-23 13:58:00	2015-08-23 09:58:00	2015-08-23	09:58:00	Baseline
Blaze	Mitchell	C+	5.508	1	2015-08-23	13:59:00	2015-08-23 13:59:00	2015-08-23 09:59:00	2015-08-23	09:59:00	Trt
Blaze	Mitchell	C+	67.586	1	2015-08-23	14:00:00	2015-08-23 14:00:00	2015-08-23 10:00:00	2015-08-23	10:00:00	Trt
Blaze	Mitchell	C+	105.86	1	2015-08-23	14:01:00	2015-08-23 14:01:00	2015-08-23 10:01:00	2015-08-23	10:01:00	Trt
Blaze	Mitchell	C+	3.531	1	2015-08-23	14:02:00	2015-08-23 14:02:00	2015-08-23 10:02:00	2015-08-23	10:02:00	Trt
Blaze	Mitchell	C+	6.633	1	2015-08-23	14:03:00	2015-08-23 14:03:00	2015-08-23 10:03:00	2015-08-23	10:03:00	Trt
Blaze	Mitchell	C+	5.219	1	2015-08-23	14:04:00	2015-08-23 14:04:00	2015-08-23 10:04:00	2015-08-23	10:04:00	Trt
Blaze	Mitchell	C+	3.742	1	2015-08-23	14:05:00	2015-08-23 14:05:00	2015-08-23 10:05:00	2015-08-23	10:05:00	Trt
Blaze	Mitchell	C+	1.461	1	2015-08-23	14:06:00	2015-08-23 14:06:00	2015-08-23 10:06:00	2015-08-23	10:06:00	Trt
Blaze	Mitchell	C+	0.961	1	2015-08-23	14:07:00	2015-08-23 14:07:00	2015-08-23 10:07:00	2015-08-23	10:07:00	Trt
Blaze	Mitchell	C+	0.75	1	2015-08-23	14:08:00	2015-08-23 14:08:00	2015-08-23 10:08:00	2015-08-23	10:08:00	Trt
Blaze	Mitchell	C+	0.719	1	2015-08-23	14:09:00	2015-08-23 14:09:00	2015-08-23 10:09:00	2015-08-23	10:09:00	Trt
Blaze	Mitchell	C+	0.414	1	2015-08-23	14:10:00	2015-08-23 14:10:00	2015-08-23 10:10:00	2015-08-23	10:10:00	Trt
Blaze	Mitchell	C+	0.258	1	2015-08-23	14:11:00	2015-08-23 14:11:00	2015-08-23 10:11:00	2015-08-23	10:11:00	Trt
Blaze	Mitchell	C+	1.352	1	2015-08-23	14:12:00	2015-08-23 14:12:00	2015-08-23 10:12:00	2015-08-23	10:12:00	Trt
Blaze	Mitchell	C+	1.188	1	2015-08-23	14:13:00	2015-08-23 14:13:00	2015-08-23 10:13:00	2015-08-23	10:13:00	Trt
Blaze	Mitchell	C+	0.578	1	2015-08-23	14:14:00	2015-08-23 14:14:00	2015-08-23 10:14:00	2015-08-23	10:14:00	Trt
Blaze	Mitchell	C+	2.063	1	2015-08-23	14:15:00	2015-08-23 14:15:00	2015-08-23 10:15:00	2015-08-23	10:15:00	Trt
Blaze	Mitchell	C+	1.844	1	2015-08-23	14:16:00	2015-08-23 14:16:00	2015-08-23 10:16:00	2015-08-23	10:16:00	Trt
Blaze	Mitchell	C+	2.344	1	2015-08-23	14:17:00	2015-08-23 14:17:00	2015-08-23 10:17:00	2015-08-23	10:17:00	Trt
Blaze	Mitchell	C+	1.789	1	2015-08-23	14:18:00	2015-08-23 14:18:00	2015-08-23 10:18:00	2015-08-23	10:18:00	Trt
Blaze	Mitchell	C+	9.148	1	2015-08-23	14:19:00	2015-08-23 14:19:00	2015-08-23 10:19:00	2015-08-23	10:19:00	Trt
Blaze	Mitchell	C+	69.563	1	2015-08-23	14:20:00	2015-08-23 14:20:00	2015-08-23 10:20:00	2015-08-23	10:20:00	Post
Blaze	Mitchell	C+	20.063	1	2015-08-23	14:21:00	2015-08-23 14:21:00	2015-08-23 10:21:00	2015-08-23	10:21:00	Post
Blaze	Mitchell	C+	1.898	1	2015-08-23	14:22:00	2015-08-23 14:22:00	2015-08-23 10:22:00	2015-08-23	10:22:00	Post
Blaze	Mitchell	C+	5.414	1	2015-08-23	14:23:00	2015-08-23 14:23:00	2015-08-23 10:23:00	2015-08-23	10:23:00	Post
Blaze	Mitchell	C+	3.922	1	2015-08-23	14:24:00	2015-08-23 14:24:00	2015-08-23 10:24:00	2015-08-23	10:24:00	Post
Blaze	Mitchell	C+	1.984	1	2015-08-23	14:25:00	2015-08-23 14:25:00	2015-08-23 10:25:00	2015-08-23	10:25:00	Post
Blaze	Mitchell	C+	0.133	1	2015-08-23	14:26:00	2015-08-23 14:26:00	2015-08-23 10:26:00	2015-08-23	10:26:00	Post
Blaze	Mitchell	C+	1.188	1	2015-08-23	14:27:00	2015-08-23 14:27:00	2015-08-23 10:27:00	2015-08-23	10:27:00	Post
Blaze	Mitchell	C+	0.586	1	2015-08-23	14:28:00	2015-08-23 14:28:00	2015-08-23 10:28:00	2015-08-23	10:28:00	Post
Blaze	Mitchell	C+	20.75	1	2015-08-23	14:29:00	2015-08-23 14:29:00	2015-08-23 10:29:00	2015-08-23	10:29:00	Post
Blaze	Mitchell	C+	55.719	1	2015-08-23	14:30:00	2015-08-23 14:30:00	2015-08-23 10:30:00	2015-08-23	10:30:00	Post
Blaze	Mitchell	C+	2.656	1	2015-08-23	14:31:00	2015-08-23 14:31:00	2015-08-23 10:31:00	2015-08-23	10:31:00	Post
Blaze	Mitchell	C+	8.641	1	2015-08-23	14:32:00	2015-08-23 14:32:00	2015-08-23 10:32:00	2015-08-23	10:32:00	Post
Blaze	Mitchell	C+	0.648	1	2015-08-23	14:33:00	2015-08-23 14:33:00	2015-08-23 10:33:00	2015-08-23	10:33:00	Post
Blaze	Mitchell	C+	3.086	1	2015-08-23	14:34:00	2015-08-23 14:34:00	2015-08-23 10:34:00	2015-08-23	10:34:00	Post
Blaze	Mitchell	C+	1.18	1	2015-08-23	14:35:00	2015-08-23 14:35:00	2015-08-23 10:35:00	2015-08-23	10:35:00	Post
Blaze	Mitchell	C+	0.109	1	2015-08-23	14:36:00	2015-08-23 14:36:00	2015-08-23 10:36:00	2015-08-23	10:36:00	Post
Blaze	Mitchell	C+	0.946	1	2015-08-23	14:37:00	2015-08-23 14:37:00	2015-08-23 10:37:00	2015-08-23	10:37:00	Post
Blaze	Mitchell	C+	0.43	1	2015-08-23	14:38:00	2015-08-23 14:38:00	2015-08-23 10:38:00	2015-08-23	10:38:00	Post
Blaze	Mitchell	C+	2.625	1	2015-08-23	14:39:00	2015-08-23 14:39:00	2015-08-23 10:39:00	2015-08-23	10:39:00	Post
Blaze	Houston	C+	277.687	2	2015-08-24	12:37:00	2015-08-24 12:37:00	2015-08-24 08:37:00	2015-08-24	08:37:00	Baseline
Blaze	Houston	C+	114.938	2	2015-08-24	12:38:00	2015-08-24 12:38:00	2015-08-24 08:38:00	2015-08-24	08:38:00	Baseline
Blaze	Houston	C+	211.93	2	2015-08-24	12:39:00	2015-08-24 12:39:00	2015-08-24 08:39:00	2015-08-24	08:39:00	Baseline
Blaze	Houston	C+	98.852	2	2015-08-24	12:40:00	2015-08-24 12:40:00	2015-08-24 08:40:00	2015-08-24	08:40:00	Baseline
Blaze	Houston	C+	58.055	2	2015-08-24	12:41:00	2015-08-24 12:41:00	2015-08-24 08:41:00	2015-08-24	08:41:00	Baseline
Blaze	Houston	C+	67.914	2	2015-08-24	12:42:00	2015-08-24 12:42:00	2015-08-24 08:42:00	2015-08-24	08:42:00	Baseline
Blaze	Houston	C+	78.813	2	2015-08-24	12:43:00	2015-08-24 12:43:00	2015-08-24 08:43:00	2015-08-24	08:43:00	Baseline
Blaze	Houston	C+	47.297	2	2015-08-24	12:44:00	2015-08-24 12:44:00	2015-08-24 08:44:00	2015-08-24	08:44:00	Baseline
Blaze	Houston	C+	78.438	2	2015-08-24	12:45:00	2015-08-24 12:45:00	2015-08-24 08:45:00	2015-08-24	08:45:00	Baseline
Blaze	Houston	C+	54.117	2	2015-08-24	12:46:00	2015-08-24 12:46:00	2015-08-24 08:46:00	2015-08-24	08:46:00	Baseline
Blaze	Houston	C+	37	2	2015-08-24	12:47:00	2015-08-24 12:47:00	2015-08-24 08:47:00	2015-08-24	08:47:00	Baseline
Blaze	Houston	C+	47.539	2	2015-08-24	12:48:00	2015-08-24 12:48:00	2015-08-24 08:48:00	2015-08-24	08:48:00	Baseline
Blaze	Houston	C+	55.539	2	2015-08-24	12:49:00	2015-08-24 12:49:00	2015-08-24 08:49:00	2015-08-24	08:49:00	Baseline
Blaze	Houston	C+	170.907	2	2015-08-24	12:50:00	2015-08-24 12:50:00	2015-08-24 08:50:00	2015-08-24	08:50:00	Baseline
Blaze	Houston	C+	70.711	2	2015-08-24	12:51:00	2015-08-24 12:51:00	2015-08-24 08:51:00	2015-08-24	08:51:00	Baseline
Blaze	Houston	C+	370.812	2	2015-08-24	12:52:00	2015-08-24 12:52:00	2015-08-24 08:52:00	2015-08-24	08:52:00	Baseline
Blaze	Houston	C+	179.046	2	2015-08-24	12:53:00	2015-08-24 12:53:00	2015-08-24 08:53:00	2015-08-24	08:53:00	Baseline
Blaze	Houston	C+	38.89	2	2015-08-24	12:54:00	2015-08-24 12:54:00	2015-08-24 08:54:00	2015-08-24	08:54:00	Baseline
Blaze	Houston	C+	8.023	2	2015-08-24	12:55:00	2015-08-24 12:55:00	2015-08-24 08:55:00	2015-08-24	08:55:00	Baseline
Blaze	Houston	C+	178.164	2	2015-08-24	12:56:00	2015-08-24 12:56:00	2015-08-24 08:56:00	2015-08-24	08:56:00	Baseline
Blaze	Houston	C+	448.954	2	2015-08-24	12:57:00	2015-08-24 12:57:00	2015-08-24 08:57:00	2015-08-24	08:57:00	Trt
Blaze	Houston	C+	336.055	2	2015-08-24	12:58:00	2015-08-24 12:58:00	2015-08-24 08:58:00	2015-08-24	08:58:00	Trt
Blaze	Houston	C+	295.383	2	2015-08-24	12:59:00	2015-08-24 12:59:00	2015-08-24 08:59:00	2015-08-24	08:59:00	Trt
Blaze	Houston	C+	299.961	2	2015-08-24	13:00:00	2015-08-24 13:00:00	2015-08-24 09:00:00	2015-08-24	09:00:00	Trt
Blaze	Houston	C+	95.562	2	2015-08-24	13:01:00	2015-08-24 13:01:00	2015-08-24 09:01:00	2015-08-24	09:01:00	Trt
Blaze	Houston	C+	64.094	2	2015-08-24	13:02:00	2015-08-24 13:02:00	2015-08-24 09:02:00	2015-08-24	09:02:00	Trt
Blaze	Houston	C+	27.82	2	2015-08-24	13:03:00	2015-08-24 13:03:00	2015-08-24 09:03:00	2015-08-24	09:03:00	Trt
Blaze	Houston	C+	253.914	2	2015-08-24	13:04:00	2015-08-24 13:04:00	2015-08-24 09:04:00	2015-08-24	09:04:00	Trt
Blaze	Houston	C+	55.18	2	2015-08-24	13:05:00	2015-08-24 13:05:00	2015-08-24 09:05:00	2015-08-24	09:05:00	Trt
Blaze	Houston	C+	64.906	2	2015-08-24	13:06:00	2015-08-24 13:06:00	2015-08-24 09:06:00	2015-08-24	09:06:00	Trt
Blaze	Houston	C+	32.742	2	2015-08-24	13:07:00	2015-08-24 13:07:00	2015-08-24 09:07:00	2015-08-24	09:07:00	Trt
Blaze	Houston	C+	2.445	2	2015-08-24	13:08:00	2015-08-24 13:08:00	2015-08-24 09:08:00	2015-08-24	09:08:00	Trt
Blaze	Houston	C+	3.063	2	2015-08-24	13:09:00	2015-08-24 13:09:00	2015-08-24 09:09:00	2015-08-24	09:09:00	Trt
Blaze	Houston	C+	2.219	2	2015-08-24	13:10:00	2015-08-24 13:10:00	2015-08-24 09:10:00	2015-08-24	09:10:00	Trt
Blaze	Houston	C+	1.398	2	2015-08-24	13:11:00	2015-08-24 13:11:00	2015-08-24 09:11:00	2015-08-24	09:11:00	Trt
Blaze	Houston	C+	7.133	2	2015-08-24	13:12:00	2015-08-24 13:12:00	2015-08-24 09:12:00	2015-08-24	09:12:00	Trt
Blaze	Houston	C+	66.805	2	2015-08-24	13:13:00	2015-08-24 13:13:00	2015-08-24 09:13:00	2015-08-24	09:13:00	Trt
Blaze	Houston	C+	39.484	2	2015-08-24	13:14:00	2015-08-24 13:14:00	2015-08-24 09:14:00	2015-08-24	09:14:00	Trt
Blaze	Houston	C+	84.219	2	2015-08-24	13:15:00	2015-08-24 13:15:00	2015-08-24 09:15:00	2015-08-24	09:15:00	Trt
Blaze	Houston	C+	14.664	2	2015-08-24	13:16:00	2015-08-24 13:16:00	2015-08-24 09:16:00	2015-08-24	09:16:00	Trt
Blaze	Houston	C+	56.797	2	2015-08-24	13:17:00	2015-08-24 13:17:00	2015-08-24 09:17:00	2015-08-24	09:17:00	Trt
Blaze	Houston	C+	12.82	2	2015-08-24	13:18:00	2015-08-24 13:18:00	2015-08-24 09:18:00	2015-08-24	09:18:00	Post
Blaze	Houston	C+	3.711	2	2015-08-24	13:19:00	2015-08-24 13:19:00	2015-08-24 09:19:00	2015-08-24	09:19:00	Post
Blaze	Houston	C+	26.484	2	2015-08-24	13:20:00	2015-08-24 13:20:00	2015-08-24 09:20:00	2015-08-24	09:20:00	Post
Blaze	Houston	C+	323.024	2	2015-08-24	13:21:00	2015-08-24 13:21:00	2015-08-24 09:21:00	2015-08-24	09:21:00	Post
Blaze	Houston	C+	406.603	2	2015-08-24	13:22:00	2015-08-24 13:22:00	2015-08-24 09:22:00	2015-08-24	09:22:00	Post
Blaze	Houston	C+	245.64	2	2015-08-24	13:23:00	2015-08-24 13:23:00	2015-08-24 09:23:00	2015-08-24	09:23:00	Post
Blaze	Houston	C+	279.922	2	2015-08-24	13:24:00	2015-08-24 13:24:00	2015-08-24 09:24:00	2015-08-24	09:24:00	Post
Blaze	Houston	C+	85.57	2	2015-08-24	13:25:00	2015-08-24 13:25:00	2015-08-24 09:25:00	2015-08-24	09:25:00	Post
Blaze	Houston	C+	40.594	2	2015-08-24	13:26:00	2015-08-24 13:26:00	2015-08-24 09:26:00	2015-08-24	09:26:00	Post
Blaze	Houston	C+	317.273	2	2015-08-24	13:27:00	2015-08-24 13:27:00	2015-08-24 09:27:00	2015-08-24	09:27:00	Post
Blaze	Houston	C+	502.743	2	2015-08-24	13:28:00	2015-08-24 13:28:00	2015-08-24 09:28:00	2015-08-24	09:28:00	Post
Blaze	Houston	C+	508.508	2	2015-08-24	13:29:00	2015-08-24 13:29:00	2015-08-24 09:29:00	2015-08-24	09:29:00	Post
Blaze	Houston	C+	44.07	2	2015-08-24	13:30:00	2015-08-24 13:30:00	2015-08-24 09:30:00	2015-08-24	09:30:00	Post
Blaze	Houston	C+	16.281	2	2015-08-24	13:31:00	2015-08-24 13:31:00	2015-08-24 09:31:00	2015-08-24	09:31:00	Post
Blaze	Houston	C+	13.398	2	2015-08-24	13:32:00	2015-08-24 13:32:00	2015-08-24 09:32:00	2015-08-24	09:32:00	Post
Blaze	Houston	C+	0.891	2	2015-08-24	13:33:00	2015-08-24 13:33:00	2015-08-24 09:33:00	2015-08-24	09:33:00	Post
Blaze	Houston	C+	0.563	2	2015-08-24	13:34:00	2015-08-24 13:34:00	2015-08-24 09:34:00	2015-08-24	09:34:00	Post
Blaze	Houston	C+	3.906	2	2015-08-24	13:35:00	2015-08-24 13:35:00	2015-08-24 09:35:00	2015-08-24	09:35:00	Post
Blaze	Houston	C+	0.586	2	2015-08-24	13:36:00	2015-08-24 13:36:00	2015-08-24 09:36:00	2015-08-24	09:36:00	Post
Blaze	Houston	C+	5.117	2	2015-08-24	13:37:00	2015-08-24 13:37:00	2015-08-24 09:37:00	2015-08-24	09:37:00	Post
Blaze	Mitchell	M	131.453	2	2015-08-25	14:56:00	2015-08-25 14:56:00	2015-08-25 10:56:00	2015-08-25	10:56:00	Baseline
Blaze	Mitchell	M	139.594	2	2015-08-25	14:57:00	2015-08-25 14:57:00	2015-08-25 10:57:00	2015-08-25	10:57:00	Baseline
Blaze	Mitchell	M	94.352	2	2015-08-25	14:58:00	2015-08-25 14:58:00	2015-08-25 10:58:00	2015-08-25	10:58:00	Baseline
Blaze	Mitchell	M	74.359	2	2015-08-25	14:59:00	2015-08-25 14:59:00	2015-08-25 10:59:00	2015-08-25	10:59:00	Baseline
Blaze	Mitchell	M	36.875	2	2015-08-25	15:00:00	2015-08-25 15:00:00	2015-08-25 11:00:00	2015-08-25	11:00:00	Baseline
Blaze	Mitchell	M	16.328	2	2015-08-25	15:01:00	2015-08-25 15:01:00	2015-08-25 11:01:00	2015-08-25	11:01:00	Baseline
Blaze	Mitchell	M	40.625	2	2015-08-25	15:02:00	2015-08-25 15:02:00	2015-08-25 11:02:00	2015-08-25	11:02:00	Baseline
Blaze	Mitchell	M	50.781	2	2015-08-25	15:03:00	2015-08-25 15:03:00	2015-08-25 11:03:00	2015-08-25	11:03:00	Baseline
Blaze	Mitchell	M	9.727	2	2015-08-25	15:04:00	2015-08-25 15:04:00	2015-08-25 11:04:00	2015-08-25	11:04:00	Baseline
Blaze	Mitchell	M	9.508	2	2015-08-25	15:05:00	2015-08-25 15:05:00	2015-08-25 11:05:00	2015-08-25	11:05:00	Baseline
Blaze	Mitchell	M	6.633	2	2015-08-25	15:06:00	2015-08-25 15:06:00	2015-08-25 11:06:00	2015-08-25	11:06:00	Baseline
Blaze	Mitchell	M	9.023	2	2015-08-25	15:07:00	2015-08-25 15:07:00	2015-08-25 11:07:00	2015-08-25	11:07:00	Baseline
Blaze	Mitchell	M	39.383	2	2015-08-25	15:08:00	2015-08-25 15:08:00	2015-08-25 11:08:00	2015-08-25	11:08:00	Baseline
Blaze	Mitchell	M	42.203	2	2015-08-25	15:09:00	2015-08-25 15:09:00	2015-08-25 11:09:00	2015-08-25	11:09:00	Baseline
Blaze	Mitchell	M	71.477	2	2015-08-25	15:10:00	2015-08-25 15:10:00	2015-08-25 11:10:00	2015-08-25	11:10:00	Baseline
Blaze	Mitchell	M	18.992	2	2015-08-25	15:11:00	2015-08-25 15:11:00	2015-08-25 11:11:00	2015-08-25	11:11:00	Baseline
Blaze	Mitchell	M	13.508	2	2015-08-25	15:12:00	2015-08-25 15:12:00	2015-08-25 11:12:00	2015-08-25	11:12:00	Baseline
Blaze	Mitchell	M	4.391	2	2015-08-25	15:13:00	2015-08-25 15:13:00	2015-08-25 11:13:00	2015-08-25	11:13:00	Baseline
Blaze	Mitchell	M	2.023	2	2015-08-25	15:14:00	2015-08-25 15:14:00	2015-08-25 11:14:00	2015-08-25	11:14:00	Baseline
Blaze	Mitchell	M	1.148	2	2015-08-25	15:15:00	2015-08-25 15:15:00	2015-08-25 11:15:00	2015-08-25	11:15:00	Baseline
Blaze	Mitchell	M	2.398	2	2015-08-25	15:16:00	2015-08-25 15:16:00	2015-08-25 11:16:00	2015-08-25	11:16:00	Trt
Blaze	Mitchell	M	65.907	2	2015-08-25	15:17:00	2015-08-25 15:17:00	2015-08-25 11:17:00	2015-08-25	11:17:00	Trt
Blaze	Mitchell	M	37.891	2	2015-08-25	15:18:00	2015-08-25 15:18:00	2015-08-25 11:18:00	2015-08-25	11:18:00	Trt
Blaze	Mitchell	M	116.188	2	2015-08-25	15:19:00	2015-08-25 15:19:00	2015-08-25 11:19:00	2015-08-25	11:19:00	Trt
Blaze	Mitchell	M	37.625	2	2015-08-25	15:20:00	2015-08-25 15:20:00	2015-08-25 11:20:00	2015-08-25	11:20:00	Trt
Blaze	Mitchell	M	25.961	2	2015-08-25	15:21:00	2015-08-25 15:21:00	2015-08-25 11:21:00	2015-08-25	11:21:00	Trt
Blaze	Mitchell	M	5.898	2	2015-08-25	15:22:00	2015-08-25 15:22:00	2015-08-25 11:22:00	2015-08-25	11:22:00	Trt
Blaze	Mitchell	M	4.445	2	2015-08-25	15:23:00	2015-08-25 15:23:00	2015-08-25 11:23:00	2015-08-25	11:23:00	Trt
Blaze	Mitchell	M	7.891	2	2015-08-25	15:24:00	2015-08-25 15:24:00	2015-08-25 11:24:00	2015-08-25	11:24:00	Trt
Blaze	Mitchell	M	17.555	2	2015-08-25	15:25:00	2015-08-25 15:25:00	2015-08-25 11:25:00	2015-08-25	11:25:00	Trt
Blaze	Mitchell	M	3.586	2	2015-08-25	15:26:00	2015-08-25 15:26:00	2015-08-25 11:26:00	2015-08-25	11:26:00	Trt
Blaze	Mitchell	M	1.336	2	2015-08-25	15:27:00	2015-08-25 15:27:00	2015-08-25 11:27:00	2015-08-25	11:27:00	Trt
Blaze	Mitchell	M	0.594	2	2015-08-25	15:28:00	2015-08-25 15:28:00	2015-08-25 11:28:00	2015-08-25	11:28:00	Trt
Blaze	Mitchell	M	1.281	2	2015-08-25	15:29:00	2015-08-25 15:29:00	2015-08-25 11:29:00	2015-08-25	11:29:00	Trt
Blaze	Mitchell	M	1.484	2	2015-08-25	15:30:00	2015-08-25 15:30:00	2015-08-25 11:30:00	2015-08-25	11:30:00	Trt
Blaze	Mitchell	M	1.555	2	2015-08-25	15:31:00	2015-08-25 15:31:00	2015-08-25 11:31:00	2015-08-25	11:31:00	Trt
Blaze	Mitchell	M	1.656	2	2015-08-25	15:32:00	2015-08-25 15:32:00	2015-08-25 11:32:00	2015-08-25	11:32:00	Trt
Blaze	Mitchell	M	0.992	2	2015-08-25	15:33:00	2015-08-25 15:33:00	2015-08-25 11:33:00	2015-08-25	11:33:00	Trt
Blaze	Mitchell	M	0.227	2	2015-08-25	15:34:00	2015-08-25 15:34:00	2015-08-25 11:34:00	2015-08-25	11:34:00	Trt
Blaze	Mitchell	M	0.602	2	2015-08-25	15:35:00	2015-08-25 15:35:00	2015-08-25 11:35:00	2015-08-25	11:35:00	Trt
Blaze	Mitchell	M	26.063	2	2015-08-25	15:36:00	2015-08-25 15:36:00	2015-08-25 11:36:00	2015-08-25	11:36:00	Trt
Blaze	Mitchell	M	13.953	2	2015-08-25	15:37:00	2015-08-25 15:37:00	2015-08-25 11:37:00	2015-08-25	11:37:00	Post
Blaze	Mitchell	M	0.586	2	2015-08-25	15:38:00	2015-08-25 15:38:00	2015-08-25 11:38:00	2015-08-25	11:38:00	Post
Blaze	Mitchell	M	0.016	2	2015-08-25	15:39:00	2015-08-25 15:39:00	2015-08-25 11:39:00	2015-08-25	11:39:00	Post
Blaze	Mitchell	M	0.352	2	2015-08-25	15:40:00	2015-08-25 15:40:00	2015-08-25 11:40:00	2015-08-25	11:40:00	Post
Blaze	Mitchell	M	0.984	2	2015-08-25	15:41:00	2015-08-25 15:41:00	2015-08-25 11:41:00	2015-08-25	11:41:00	Post
Blaze	Mitchell	M	0.031	2	2015-08-25	15:42:00	2015-08-25 15:42:00	2015-08-25 11:42:00	2015-08-25	11:42:00	Post
Blaze	Mitchell	M	0.641	2	2015-08-25	15:43:00	2015-08-25 15:43:00	2015-08-25 11:43:00	2015-08-25	11:43:00	Post
Blaze	Mitchell	M	0.258	2	2015-08-25	15:44:00	2015-08-25 15:44:00	2015-08-25 11:44:00	2015-08-25	11:44:00	Post
Blaze	Mitchell	M	0.406	2	2015-08-25	15:45:00	2015-08-25 15:45:00	2015-08-25 11:45:00	2015-08-25	11:45:00	Post
Blaze	Mitchell	M	17.883	2	2015-08-25	15:46:00	2015-08-25 15:46:00	2015-08-25 11:46:00	2015-08-25	11:46:00	Post
Blaze	Mitchell	M	32.32	2	2015-08-25	15:47:00	2015-08-25 15:47:00	2015-08-25 11:47:00	2015-08-25	11:47:00	Post
Blaze	Mitchell	M	0.43	2	2015-08-25	15:48:00	2015-08-25 15:48:00	2015-08-25 11:48:00	2015-08-25	11:48:00	Post
Blaze	Mitchell	M	0.914	2	2015-08-25	15:49:00	2015-08-25 15:49:00	2015-08-25 11:49:00	2015-08-25	11:49:00	Post
Blaze	Mitchell	M	1.234	2	2015-08-25	15:50:00	2015-08-25 15:50:00	2015-08-25 11:50:00	2015-08-25	11:50:00	Post
Blaze	Mitchell	M	4.148	2	2015-08-25	15:51:00	2015-08-25 15:51:00	2015-08-25 11:51:00	2015-08-25	11:51:00	Post
Blaze	Mitchell	M	4.016	2	2015-08-25	15:52:00	2015-08-25 15:52:00	2015-08-25 11:52:00	2015-08-25	11:52:00	Post
Blaze	Mitchell	M	0.664	2	2015-08-25	15:53:00	2015-08-25 15:53:00	2015-08-25 11:53:00	2015-08-25	11:53:00	Post
Blaze	Mitchell	M	1.023	2	2015-08-25	15:54:00	2015-08-25 15:54:00	2015-08-25 11:54:00	2015-08-25	11:54:00	Post
Blaze	Mitchell	M	1.641	2	2015-08-25	15:55:00	2015-08-25 15:55:00	2015-08-25 11:55:00	2015-08-25	11:55:00	Post
Blaze	Mitchell	M	25.344	2	2015-08-25	15:56:00	2015-08-25 15:56:00	2015-08-25 11:56:00	2015-08-25	11:56:00	Post
Blaze	Houston	C-	88.469	3	2015-08-27	12:37:00	2015-08-27 12:37:00	2015-08-27 08:37:00	2015-08-27	08:37:00	Baseline
Blaze	Houston	C-	62.25	3	2015-08-27	12:38:00	2015-08-27 12:38:00	2015-08-27 08:38:00	2015-08-27	08:38:00	Baseline
Blaze	Houston	C-	47.414	3	2015-08-27	12:39:00	2015-08-27 12:39:00	2015-08-27 08:39:00	2015-08-27	08:39:00	Baseline
Blaze	Houston	C-	12.68	3	2015-08-27	12:40:00	2015-08-27 12:40:00	2015-08-27 08:40:00	2015-08-27	08:40:00	Baseline
Blaze	Houston	C-	46.867	3	2015-08-27	12:41:00	2015-08-27 12:41:00	2015-08-27 08:41:00	2015-08-27	08:41:00	Baseline
Blaze	Houston	C-	51.047	3	2015-08-27	12:42:00	2015-08-27 12:42:00	2015-08-27 08:42:00	2015-08-27	08:42:00	Baseline
Blaze	Houston	C-	22.102	3	2015-08-27	12:43:00	2015-08-27 12:43:00	2015-08-27 08:43:00	2015-08-27	08:43:00	Baseline
Blaze	Houston	C-	38.156	3	2015-08-27	12:44:00	2015-08-27 12:44:00	2015-08-27 08:44:00	2015-08-27	08:44:00	Baseline
Blaze	Houston	C-	94.547	3	2015-08-27	12:45:00	2015-08-27 12:45:00	2015-08-27 08:45:00	2015-08-27	08:45:00	Baseline
Blaze	Houston	C-	63.914	3	2015-08-27	12:46:00	2015-08-27 12:46:00	2015-08-27 08:46:00	2015-08-27	08:46:00	Baseline
Blaze	Houston	C-	34.82	3	2015-08-27	12:47:00	2015-08-27 12:47:00	2015-08-27 08:47:00	2015-08-27	08:47:00	Baseline
Blaze	Houston	C-	12.859	3	2015-08-27	12:48:00	2015-08-27 12:48:00	2015-08-27 08:48:00	2015-08-27	08:48:00	Baseline
Blaze	Houston	C-	12.258	3	2015-08-27	12:49:00	2015-08-27 12:49:00	2015-08-27 08:49:00	2015-08-27	08:49:00	Baseline
Blaze	Houston	C-	1.195	3	2015-08-27	12:50:00	2015-08-27 12:50:00	2015-08-27 08:50:00	2015-08-27	08:50:00	Baseline
Blaze	Houston	C-	4.5	3	2015-08-27	12:51:00	2015-08-27 12:51:00	2015-08-27 08:51:00	2015-08-27	08:51:00	Baseline
Blaze	Houston	C-	9.797	3	2015-08-27	12:52:00	2015-08-27 12:52:00	2015-08-27 08:52:00	2015-08-27	08:52:00	Baseline
Blaze	Houston	C-	4.008	3	2015-08-27	12:53:00	2015-08-27 12:53:00	2015-08-27 08:53:00	2015-08-27	08:53:00	Baseline
Blaze	Houston	C-	1.984	3	2015-08-27	12:54:00	2015-08-27 12:54:00	2015-08-27 08:54:00	2015-08-27	08:54:00	Baseline
Blaze	Houston	C-	5.492	3	2015-08-27	12:55:00	2015-08-27 12:55:00	2015-08-27 08:55:00	2015-08-27	08:55:00	Baseline
Blaze	Houston	C-	0.5	3	2015-08-27	12:56:00	2015-08-27 12:56:00	2015-08-27 08:56:00	2015-08-27	08:56:00	Baseline
Blaze	Houston	C-	30.844	3	2015-08-27	12:57:00	2015-08-27 12:57:00	2015-08-27 08:57:00	2015-08-27	08:57:00	Trt
Blaze	Houston	C-	246.765	3	2015-08-27	12:58:00	2015-08-27 12:58:00	2015-08-27 08:58:00	2015-08-27	08:58:00	Trt
Blaze	Houston	C-	236.468	3	2015-08-27	12:59:00	2015-08-27 12:59:00	2015-08-27 08:59:00	2015-08-27	08:59:00	Trt
Blaze	Houston	C-	205.164	3	2015-08-27	13:00:00	2015-08-27 13:00:00	2015-08-27 09:00:00	2015-08-27	09:00:00	Trt
Blaze	Houston	C-	248.493	3	2015-08-27	13:01:00	2015-08-27 13:01:00	2015-08-27 09:01:00	2015-08-27	09:01:00	Trt
Blaze	Houston	C-	113.961	3	2015-08-27	13:02:00	2015-08-27 13:02:00	2015-08-27 09:02:00	2015-08-27	09:02:00	Trt
Blaze	Houston	C-	5.656	3	2015-08-27	13:03:00	2015-08-27 13:03:00	2015-08-27 09:03:00	2015-08-27	09:03:00	Trt
Blaze	Houston	C-	2.125	3	2015-08-27	13:04:00	2015-08-27 13:04:00	2015-08-27 09:04:00	2015-08-27	09:04:00	Trt
Blaze	Houston	C-	4.234	3	2015-08-27	13:05:00	2015-08-27 13:05:00	2015-08-27 09:05:00	2015-08-27	09:05:00	Trt
Blaze	Houston	C-	2.211	3	2015-08-27	13:06:00	2015-08-27 13:06:00	2015-08-27 09:06:00	2015-08-27	09:06:00	Trt
Blaze	Houston	C-	1.063	3	2015-08-27	13:07:00	2015-08-27 13:07:00	2015-08-27 09:07:00	2015-08-27	09:07:00	Trt
Blaze	Houston	C-	0.188	3	2015-08-27	13:08:00	2015-08-27 13:08:00	2015-08-27 09:08:00	2015-08-27	09:08:00	Trt
Blaze	Houston	C-	0.086	3	2015-08-27	13:09:00	2015-08-27 13:09:00	2015-08-27 09:09:00	2015-08-27	09:09:00	Trt
Blaze	Houston	C-	1.43	3	2015-08-27	13:10:00	2015-08-27 13:10:00	2015-08-27 09:10:00	2015-08-27	09:10:00	Trt
Blaze	Houston	C-	2.445	3	2015-08-27	13:11:00	2015-08-27 13:11:00	2015-08-27 09:11:00	2015-08-27	09:11:00	Trt
Blaze	Houston	C-	3.07	3	2015-08-27	13:12:00	2015-08-27 13:12:00	2015-08-27 09:12:00	2015-08-27	09:12:00	Trt
Blaze	Houston	C-	1.586	3	2015-08-27	13:13:00	2015-08-27 13:13:00	2015-08-27 09:13:00	2015-08-27	09:13:00	Trt
Blaze	Houston	C-	1.219	3	2015-08-27	13:14:00	2015-08-27 13:14:00	2015-08-27 09:14:00	2015-08-27	09:14:00	Trt
Blaze	Houston	C-	2.891	3	2015-08-27	13:15:00	2015-08-27 13:15:00	2015-08-27 09:15:00	2015-08-27	09:15:00	Trt
Blaze	Houston	C-	0.086	3	2015-08-27	13:16:00	2015-08-27 13:16:00	2015-08-27 09:16:00	2015-08-27	09:16:00	Trt
Blaze	Houston	C-	33.773	3	2015-08-27	13:17:00	2015-08-27 13:17:00	2015-08-27 09:17:00	2015-08-27	09:17:00	Trt
Blaze	Houston	C-	4.758	3	2015-08-27	13:18:00	2015-08-27 13:18:00	2015-08-27 09:18:00	2015-08-27	09:18:00	Post
Blaze	Houston	C-	0.133	3	2015-08-27	13:19:00	2015-08-27 13:19:00	2015-08-27 09:19:00	2015-08-27	09:19:00	Post
Blaze	Houston	C-	0.695	3	2015-08-27	13:20:00	2015-08-27 13:20:00	2015-08-27 09:20:00	2015-08-27	09:20:00	Post
Blaze	Houston	C-	0.242	3	2015-08-27	13:21:00	2015-08-27 13:21:00	2015-08-27 09:21:00	2015-08-27	09:21:00	Post
Blaze	Houston	C-	1.047	3	2015-08-27	13:22:00	2015-08-27 13:22:00	2015-08-27 09:22:00	2015-08-27	09:22:00	Post
Blaze	Houston	C-	0.664	3	2015-08-27	13:23:00	2015-08-27 13:23:00	2015-08-27 09:23:00	2015-08-27	09:23:00	Post
Blaze	Houston	C-	0.969	3	2015-08-27	13:24:00	2015-08-27 13:24:00	2015-08-27 09:24:00	2015-08-27	09:24:00	Post
Blaze	Houston	C-	1.258	3	2015-08-27	13:25:00	2015-08-27 13:25:00	2015-08-27 09:25:00	2015-08-27	09:25:00	Post
Blaze	Houston	C-	0.563	3	2015-08-27	13:26:00	2015-08-27 13:26:00	2015-08-27 09:26:00	2015-08-27	09:26:00	Post
Blaze	Houston	C-	128.563	3	2015-08-27	13:27:00	2015-08-27 13:27:00	2015-08-27 09:27:00	2015-08-27	09:27:00	Post
Blaze	Houston	C-	42.578	3	2015-08-27	13:28:00	2015-08-27 13:28:00	2015-08-27 09:28:00	2015-08-27	09:28:00	Post
Blaze	Houston	C-	9.414	3	2015-08-27	13:29:00	2015-08-27 13:29:00	2015-08-27 09:29:00	2015-08-27	09:29:00	Post
Blaze	Houston	C-	3.555	3	2015-08-27	13:30:00	2015-08-27 13:30:00	2015-08-27 09:30:00	2015-08-27	09:30:00	Post
Blaze	Houston	C-	0.633	3	2015-08-27	13:31:00	2015-08-27 13:31:00	2015-08-27 09:31:00	2015-08-27	09:31:00	Post
Blaze	Houston	C-	0.977	3	2015-08-27	13:32:00	2015-08-27 13:32:00	2015-08-27 09:32:00	2015-08-27	09:32:00	Post
Blaze	Houston	C-	2.305	3	2015-08-27	13:33:00	2015-08-27 13:33:00	2015-08-27 09:33:00	2015-08-27	09:33:00	Post
Blaze	Houston	C-	0.797	3	2015-08-27	13:34:00	2015-08-27 13:34:00	2015-08-27 09:34:00	2015-08-27	09:34:00	Post
Blaze	Houston	C-	1.352	3	2015-08-27	13:35:00	2015-08-27 13:35:00	2015-08-27 09:35:00	2015-08-27	09:35:00	Post
Blaze	Houston	C-	4.664	3	2015-08-27	13:36:00	2015-08-27 13:36:00	2015-08-27 09:36:00	2015-08-27	09:36:00	Post
Blaze	Houston	C-	21.68	3	2015-08-27	13:37:00	2015-08-27 13:37:00	2015-08-27 09:37:00	2015-08-27	09:37:00	Post
Blaze	Mitchell	N2	129.57	3	2015-08-28	12:10:00	2015-08-28 12:10:00	2015-08-28 08:10:00	2015-08-28	08:10:00	Baseline
Blaze	Mitchell	N2	77.062	3	2015-08-28	12:11:00	2015-08-28 12:11:00	2015-08-28 08:11:00	2015-08-28	08:11:00	Baseline
Blaze	Mitchell	N2	39.008	3	2015-08-28	12:12:00	2015-08-28 12:12:00	2015-08-28 08:12:00	2015-08-28	08:12:00	Baseline
Blaze	Mitchell	N2	28.977	3	2015-08-28	12:13:00	2015-08-28 12:13:00	2015-08-28 08:13:00	2015-08-28	08:13:00	Baseline
Blaze	Mitchell	N2	54.859	3	2015-08-28	12:14:00	2015-08-28 12:14:00	2015-08-28 08:14:00	2015-08-28	08:14:00	Baseline
Blaze	Mitchell	N2	15.414	3	2015-08-28	12:15:00	2015-08-28 12:15:00	2015-08-28 08:15:00	2015-08-28	08:15:00	Baseline
Blaze	Mitchell	N2	1.211	3	2015-08-28	12:16:00	2015-08-28 12:16:00	2015-08-28 08:16:00	2015-08-28	08:16:00	Baseline
Blaze	Mitchell	N2	5.25	3	2015-08-28	12:17:00	2015-08-28 12:17:00	2015-08-28 08:17:00	2015-08-28	08:17:00	Baseline
Blaze	Mitchell	N2	11.617	3	2015-08-28	12:18:00	2015-08-28 12:18:00	2015-08-28 08:18:00	2015-08-28	08:18:00	Baseline
Blaze	Mitchell	N2	40.188	3	2015-08-28	12:19:00	2015-08-28 12:19:00	2015-08-28 08:19:00	2015-08-28	08:19:00	Baseline
Blaze	Mitchell	N2	23.281	3	2015-08-28	12:20:00	2015-08-28 12:20:00	2015-08-28 08:20:00	2015-08-28	08:20:00	Baseline
Blaze	Mitchell	N2	37.789	3	2015-08-28	12:21:00	2015-08-28 12:21:00	2015-08-28 08:21:00	2015-08-28	08:21:00	Baseline
Blaze	Mitchell	N2	12.898	3	2015-08-28	12:22:00	2015-08-28 12:22:00	2015-08-28 08:22:00	2015-08-28	08:22:00	Baseline
Blaze	Mitchell	N2	4.453	3	2015-08-28	12:23:00	2015-08-28 12:23:00	2015-08-28 08:23:00	2015-08-28	08:23:00	Baseline
Blaze	Mitchell	N2	7.711	3	2015-08-28	12:24:00	2015-08-28 12:24:00	2015-08-28 08:24:00	2015-08-28	08:24:00	Baseline
Blaze	Mitchell	N2	22.445	3	2015-08-28	12:25:00	2015-08-28 12:25:00	2015-08-28 08:25:00	2015-08-28	08:25:00	Baseline
Blaze	Mitchell	N2	2.148	3	2015-08-28	12:26:00	2015-08-28 12:26:00	2015-08-28 08:26:00	2015-08-28	08:26:00	Baseline
Blaze	Mitchell	N2	2.523	3	2015-08-28	12:27:00	2015-08-28 12:27:00	2015-08-28 08:27:00	2015-08-28	08:27:00	Baseline
Blaze	Mitchell	N2	73.313	3	2015-08-28	12:28:00	2015-08-28 12:28:00	2015-08-28 08:28:00	2015-08-28	08:28:00	Baseline
Blaze	Mitchell	N2	45.25	3	2015-08-28	12:29:00	2015-08-28 12:29:00	2015-08-28 08:29:00	2015-08-28	08:29:00	Baseline
Blaze	Mitchell	N2	57.906	3	2015-08-28	12:30:00	2015-08-28 12:30:00	2015-08-28 08:30:00	2015-08-28	08:30:00	Trt
Blaze	Mitchell	N2	138.594	3	2015-08-28	12:31:00	2015-08-28 12:31:00	2015-08-28 08:31:00	2015-08-28	08:31:00	Trt
Blaze	Mitchell	N2	62.664	3	2015-08-28	12:32:00	2015-08-28 12:32:00	2015-08-28 08:32:00	2015-08-28	08:32:00	Trt
Blaze	Mitchell	N2	11.133	3	2015-08-28	12:33:00	2015-08-28 12:33:00	2015-08-28 08:33:00	2015-08-28	08:33:00	Trt
Blaze	Mitchell	N2	4.172	3	2015-08-28	12:34:00	2015-08-28 12:34:00	2015-08-28 08:34:00	2015-08-28	08:34:00	Trt
Blaze	Mitchell	N2	3.602	3	2015-08-28	12:35:00	2015-08-28 12:35:00	2015-08-28 08:35:00	2015-08-28	08:35:00	Trt
Blaze	Mitchell	N2	13.273	3	2015-08-28	12:36:00	2015-08-28 12:36:00	2015-08-28 08:36:00	2015-08-28	08:36:00	Trt
Blaze	Mitchell	N2	4	3	2015-08-28	12:37:00	2015-08-28 12:37:00	2015-08-28 08:37:00	2015-08-28	08:37:00	Trt
Blaze	Mitchell	N2	0.914	3	2015-08-28	12:38:00	2015-08-28 12:38:00	2015-08-28 08:38:00	2015-08-28	08:38:00	Trt
Blaze	Mitchell	N2	0.063	3	2015-08-28	12:39:00	2015-08-28 12:39:00	2015-08-28 08:39:00	2015-08-28	08:39:00	Trt
Blaze	Mitchell	N2	0.094	3	2015-08-28	12:40:00	2015-08-28 12:40:00	2015-08-28 08:40:00	2015-08-28	08:40:00	Trt
Blaze	Mitchell	N2	1.672	3	2015-08-28	12:41:00	2015-08-28 12:41:00	2015-08-28 08:41:00	2015-08-28	08:41:00	Trt
Blaze	Mitchell	N2	1.305	3	2015-08-28	12:42:00	2015-08-28 12:42:00	2015-08-28 08:42:00	2015-08-28	08:42:00	Trt
Blaze	Mitchell	N2	0.922	3	2015-08-28	12:43:00	2015-08-28 12:43:00	2015-08-28 08:43:00	2015-08-28	08:43:00	Trt
Blaze	Mitchell	N2	1.242	3	2015-08-28	12:44:00	2015-08-28 12:44:00	2015-08-28 08:44:00	2015-08-28	08:44:00	Trt
Blaze	Mitchell	N2	1.461	3	2015-08-28	12:45:00	2015-08-28 12:45:00	2015-08-28 08:45:00	2015-08-28	08:45:00	Trt
Blaze	Mitchell	N2	1.297	3	2015-08-28	12:46:00	2015-08-28 12:46:00	2015-08-28 08:46:00	2015-08-28	08:46:00	Trt
Blaze	Mitchell	N2	0.586	3	2015-08-28	12:47:00	2015-08-28 12:47:00	2015-08-28 08:47:00	2015-08-28	08:47:00	Trt
Blaze	Mitchell	N2	0.664	3	2015-08-28	12:48:00	2015-08-28 12:48:00	2015-08-28 08:48:00	2015-08-28	08:48:00	Trt
Blaze	Mitchell	N2	0.641	3	2015-08-28	12:49:00	2015-08-28 12:49:00	2015-08-28 08:49:00	2015-08-28	08:49:00	Trt
Blaze	Mitchell	N2	23.656	3	2015-08-28	12:50:00	2015-08-28 12:50:00	2015-08-28 08:50:00	2015-08-28	08:50:00	Trt
Blaze	Mitchell	N2	1.836	3	2015-08-28	12:51:00	2015-08-28 12:51:00	2015-08-28 08:51:00	2015-08-28	08:51:00	Post
Blaze	Mitchell	N2	0.258	3	2015-08-28	12:52:00	2015-08-28 12:52:00	2015-08-28 08:52:00	2015-08-28	08:52:00	Post
Blaze	Mitchell	N2	0.625	3	2015-08-28	12:53:00	2015-08-28 12:53:00	2015-08-28 08:53:00	2015-08-28	08:53:00	Post
Blaze	Mitchell	N2	0.844	3	2015-08-28	12:54:00	2015-08-28 12:54:00	2015-08-28 08:54:00	2015-08-28	08:54:00	Post
Blaze	Mitchell	N2	0.727	3	2015-08-28	12:55:00	2015-08-28 12:55:00	2015-08-28 08:55:00	2015-08-28	08:55:00	Post
Blaze	Mitchell	N2	0.375	3	2015-08-28	12:56:00	2015-08-28 12:56:00	2015-08-28 08:56:00	2015-08-28	08:56:00	Post
Blaze	Mitchell	N2	0.156	3	2015-08-28	12:57:00	2015-08-28 12:57:00	2015-08-28 08:57:00	2015-08-28	08:57:00	Post
Blaze	Mitchell	N2	1.641	3	2015-08-28	12:58:00	2015-08-28 12:58:00	2015-08-28 08:58:00	2015-08-28	08:58:00	Post
Blaze	Mitchell	N2	0.641	3	2015-08-28	12:59:00	2015-08-28 12:59:00	2015-08-28 08:59:00	2015-08-28	08:59:00	Post
Blaze	Mitchell	N2	35.07	3	2015-08-28	13:00:00	2015-08-28 13:00:00	2015-08-28 09:00:00	2015-08-28	09:00:00	Post
Blaze	Mitchell	N2	17.141	3	2015-08-28	13:01:00	2015-08-28 13:01:00	2015-08-28 09:01:00	2015-08-28	09:01:00	Post
Blaze	Mitchell	N2	1.813	3	2015-08-28	13:02:00	2015-08-28 13:02:00	2015-08-28 09:02:00	2015-08-28	09:02:00	Post
Blaze	Mitchell	N2	3.016	3	2015-08-28	13:03:00	2015-08-28 13:03:00	2015-08-28 09:03:00	2015-08-28	09:03:00	Post
Blaze	Mitchell	N2	1.281	3	2015-08-28	13:04:00	2015-08-28 13:04:00	2015-08-28 09:04:00	2015-08-28	09:04:00	Post
Blaze	Mitchell	N2	1.813	3	2015-08-28	13:05:00	2015-08-28 13:05:00	2015-08-28 09:05:00	2015-08-28	09:05:00	Post
Blaze	Mitchell	N2	0.688	3	2015-08-28	13:06:00	2015-08-28 13:06:00	2015-08-28 09:06:00	2015-08-28	09:06:00	Post
Blaze	Mitchell	N2	0.75	3	2015-08-28	13:07:00	2015-08-28 13:07:00	2015-08-28 09:07:00	2015-08-28	09:07:00	Post
Blaze	Mitchell	N2	0.586	3	2015-08-28	13:08:00	2015-08-28 13:08:00	2015-08-28 09:08:00	2015-08-28	09:08:00	Post
Blaze	Mitchell	N2	0.781	3	2015-08-28	13:09:00	2015-08-28 13:09:00	2015-08-28 09:09:00	2015-08-28	09:09:00	Post
Blaze	Mitchell	N2	24.93	3	2015-08-28	13:10:00	2015-08-28 13:10:00	2015-08-28 09:10:00	2015-08-28	09:10:00	Post
Blaze	Houston	N1	57.234	4	2015-08-29	14:18:00	2015-08-29 14:18:00	2015-08-29 10:18:00	2015-08-29	10:18:00	Baseline
Blaze	Houston	N1	84.398	4	2015-08-29	14:19:00	2015-08-29 14:19:00	2015-08-29 10:19:00	2015-08-29	10:19:00	Baseline
Blaze	Houston	N1	281.422	4	2015-08-29	14:20:00	2015-08-29 14:20:00	2015-08-29 10:20:00	2015-08-29	10:20:00	Baseline
Blaze	Houston	N1	180.015	4	2015-08-29	14:21:00	2015-08-29 14:21:00	2015-08-29 10:21:00	2015-08-29	10:21:00	Baseline
Blaze	Houston	N1	14.57	4	2015-08-29	14:22:00	2015-08-29 14:22:00	2015-08-29 10:22:00	2015-08-29	10:22:00	Baseline
Blaze	Houston	N1	5.469	4	2015-08-29	14:23:00	2015-08-29 14:23:00	2015-08-29 10:23:00	2015-08-29	10:23:00	Baseline
Blaze	Houston	N1	6.016	4	2015-08-29	14:24:00	2015-08-29 14:24:00	2015-08-29 10:24:00	2015-08-29	10:24:00	Baseline
Blaze	Houston	N1	0.117	4	2015-08-29	14:25:00	2015-08-29 14:25:00	2015-08-29 10:25:00	2015-08-29	10:25:00	Baseline
Blaze	Houston	N1	5.164	4	2015-08-29	14:26:00	2015-08-29 14:26:00	2015-08-29 10:26:00	2015-08-29	10:26:00	Baseline
Blaze	Houston	N1	207.196	4	2015-08-29	14:27:00	2015-08-29 14:27:00	2015-08-29 10:27:00	2015-08-29	10:27:00	Baseline
Blaze	Houston	N1	6.125	4	2015-08-29	14:28:00	2015-08-29 14:28:00	2015-08-29 10:28:00	2015-08-29	10:28:00	Baseline
Blaze	Houston	N1	1.961	4	2015-08-29	14:29:00	2015-08-29 14:29:00	2015-08-29 10:29:00	2015-08-29	10:29:00	Baseline
Blaze	Houston	N1	1.453	4	2015-08-29	14:30:00	2015-08-29 14:30:00	2015-08-29 10:30:00	2015-08-29	10:30:00	Baseline
Blaze	Houston	N1	1.492	4	2015-08-29	14:31:00	2015-08-29 14:31:00	2015-08-29 10:31:00	2015-08-29	10:31:00	Baseline
Blaze	Houston	N1	1.32	4	2015-08-29	14:32:00	2015-08-29 14:32:00	2015-08-29 10:32:00	2015-08-29	10:32:00	Baseline
Blaze	Houston	N1	1.289	4	2015-08-29	14:33:00	2015-08-29 14:33:00	2015-08-29 10:33:00	2015-08-29	10:33:00	Baseline
Blaze	Houston	N1	1.688	4	2015-08-29	14:34:00	2015-08-29 14:34:00	2015-08-29 10:34:00	2015-08-29	10:34:00	Baseline
Blaze	Houston	N1	1.227	4	2015-08-29	14:35:00	2015-08-29 14:35:00	2015-08-29 10:35:00	2015-08-29	10:35:00	Baseline
Blaze	Houston	N1	17.531	4	2015-08-29	14:36:00	2015-08-29 14:36:00	2015-08-29 10:36:00	2015-08-29	10:36:00	Baseline
Blaze	Houston	N1	5.547	4	2015-08-29	14:37:00	2015-08-29 14:37:00	2015-08-29 10:37:00	2015-08-29	10:37:00	Baseline
Blaze	Houston	N1	64.68	4	2015-08-29	14:38:00	2015-08-29 14:38:00	2015-08-29 10:38:00	2015-08-29	10:38:00	Trt
Blaze	Houston	N1	237.453	4	2015-08-29	14:39:00	2015-08-29 14:39:00	2015-08-29 10:39:00	2015-08-29	10:39:00	Trt
Blaze	Houston	N1	183.726	4	2015-08-29	14:40:00	2015-08-29 14:40:00	2015-08-29 10:40:00	2015-08-29	10:40:00	Trt
Blaze	Houston	N1	253.117	4	2015-08-29	14:41:00	2015-08-29 14:41:00	2015-08-29 10:41:00	2015-08-29	10:41:00	Trt
Blaze	Houston	N1	24.344	4	2015-08-29	14:42:00	2015-08-29 14:42:00	2015-08-29 10:42:00	2015-08-29	10:42:00	Trt
Blaze	Houston	N1	26.891	4	2015-08-29	14:43:00	2015-08-29 14:43:00	2015-08-29 10:43:00	2015-08-29	10:43:00	Trt
Blaze	Houston	N1	7.539	4	2015-08-29	14:44:00	2015-08-29 14:44:00	2015-08-29 10:44:00	2015-08-29	10:44:00	Trt
Blaze	Houston	N1	31.203	4	2015-08-29	14:45:00	2015-08-29 14:45:00	2015-08-29 10:45:00	2015-08-29	10:45:00	Trt
Blaze	Houston	N1	45.148	4	2015-08-29	14:46:00	2015-08-29 14:46:00	2015-08-29 10:46:00	2015-08-29	10:46:00	Trt
Blaze	Houston	N1	11.281	4	2015-08-29	14:47:00	2015-08-29 14:47:00	2015-08-29 10:47:00	2015-08-29	10:47:00	Trt
Blaze	Houston	N1	17.258	4	2015-08-29	14:48:00	2015-08-29 14:48:00	2015-08-29 10:48:00	2015-08-29	10:48:00	Trt
Blaze	Houston	N1	162.211	4	2015-08-29	14:49:00	2015-08-29 14:49:00	2015-08-29 10:49:00	2015-08-29	10:49:00	Trt
Blaze	Houston	N1	4.492	4	2015-08-29	14:50:00	2015-08-29 14:50:00	2015-08-29 10:50:00	2015-08-29	10:50:00	Trt
Blaze	Houston	N1	4.367	4	2015-08-29	14:51:00	2015-08-29 14:51:00	2015-08-29 10:51:00	2015-08-29	10:51:00	Trt
Blaze	Houston	N1	1.336	4	2015-08-29	14:52:00	2015-08-29 14:52:00	2015-08-29 10:52:00	2015-08-29	10:52:00	Trt
Blaze	Houston	N1	0.906	4	2015-08-29	14:53:00	2015-08-29 14:53:00	2015-08-29 10:53:00	2015-08-29	10:53:00	Trt
Blaze	Houston	N1	1.047	4	2015-08-29	14:54:00	2015-08-29 14:54:00	2015-08-29 10:54:00	2015-08-29	10:54:00	Trt
Blaze	Houston	N1	3.016	4	2015-08-29	14:55:00	2015-08-29 14:55:00	2015-08-29 10:55:00	2015-08-29	10:55:00	Trt
Blaze	Houston	N1	0.414	4	2015-08-29	14:56:00	2015-08-29 14:56:00	2015-08-29 10:56:00	2015-08-29	10:56:00	Trt
Blaze	Houston	N1	7.664	4	2015-08-29	14:57:00	2015-08-29 14:57:00	2015-08-29 10:57:00	2015-08-29	10:57:00	Trt
Blaze	Houston	N1	63.227	4	2015-08-29	14:58:00	2015-08-29 14:58:00	2015-08-29 10:58:00	2015-08-29	10:58:00	Trt
Blaze	Houston	N1	29.977	4	2015-08-29	14:59:00	2015-08-29 14:59:00	2015-08-29 10:59:00	2015-08-29	10:59:00	Post
Blaze	Houston	N1	29.836	4	2015-08-29	15:00:00	2015-08-29 15:00:00	2015-08-29 11:00:00	2015-08-29	11:00:00	Post
Blaze	Houston	N1	23.234	4	2015-08-29	15:01:00	2015-08-29 15:01:00	2015-08-29 11:01:00	2015-08-29	11:01:00	Post
Blaze	Houston	N1	29.805	4	2015-08-29	15:02:00	2015-08-29 15:02:00	2015-08-29 11:02:00	2015-08-29	11:02:00	Post
Blaze	Houston	N1	10.313	4	2015-08-29	15:03:00	2015-08-29 15:03:00	2015-08-29 11:03:00	2015-08-29	11:03:00	Post
Blaze	Houston	N1	2.563	4	2015-08-29	15:04:00	2015-08-29 15:04:00	2015-08-29 11:04:00	2015-08-29	11:04:00	Post
Blaze	Houston	N1	7.219	4	2015-08-29	15:05:00	2015-08-29 15:05:00	2015-08-29 11:05:00	2015-08-29	11:05:00	Post
Blaze	Houston	N1	3.383	4	2015-08-29	15:06:00	2015-08-29 15:06:00	2015-08-29 11:06:00	2015-08-29	11:06:00	Post
Blaze	Houston	N1	8.828	4	2015-08-29	15:07:00	2015-08-29 15:07:00	2015-08-29 11:07:00	2015-08-29	11:07:00	Post
Blaze	Houston	N1	35.211	4	2015-08-29	15:08:00	2015-08-29 15:08:00	2015-08-29 11:08:00	2015-08-29	11:08:00	Post
Blaze	Houston	N1	26.961	4	2015-08-29	15:09:00	2015-08-29 15:09:00	2015-08-29 11:09:00	2015-08-29	11:09:00	Post
Blaze	Houston	N1	7.055	4	2015-08-29	15:10:00	2015-08-29 15:10:00	2015-08-29 11:10:00	2015-08-29	11:10:00	Post
Blaze	Houston	N1	0.859	4	2015-08-29	15:11:00	2015-08-29 15:11:00	2015-08-29 11:11:00	2015-08-29	11:11:00	Post
Blaze	Houston	N1	0.867	4	2015-08-29	15:12:00	2015-08-29 15:12:00	2015-08-29 11:12:00	2015-08-29	11:12:00	Post
Blaze	Houston	N1	1.008	4	2015-08-29	15:13:00	2015-08-29 15:13:00	2015-08-29 11:13:00	2015-08-29	11:13:00	Post
Blaze	Houston	N1	0.891	4	2015-08-29	15:14:00	2015-08-29 15:14:00	2015-08-29 11:14:00	2015-08-29	11:14:00	Post
Blaze	Houston	N1	156.063	4	2015-08-29	15:15:00	2015-08-29 15:15:00	2015-08-29 11:15:00	2015-08-29	11:15:00	Post
Blaze	Houston	N1	4.906	4	2015-08-29	15:16:00	2015-08-29 15:16:00	2015-08-29 11:16:00	2015-08-29	11:16:00	Post
Blaze	Houston	N1	0.602	4	2015-08-29	15:17:00	2015-08-29 15:17:00	2015-08-29 11:17:00	2015-08-29	11:17:00	Post
Blaze	Houston	N1	77.485	4	2015-08-29	15:18:00	2015-08-29 15:18:00	2015-08-29 11:18:00	2015-08-29	11:18:00	Post
Blaze	Mitchell	C-	147.313	4	2015-08-30	13:54:00	2015-08-30 13:54:00	2015-08-30 09:54:00	2015-08-30	09:54:00	Baseline
Blaze	Mitchell	C-	100.32	4	2015-08-30	13:55:00	2015-08-30 13:55:00	2015-08-30 09:55:00	2015-08-30	09:55:00	Baseline
Blaze	Mitchell	C-	17.344	4	2015-08-30	13:56:00	2015-08-30 13:56:00	2015-08-30 09:56:00	2015-08-30	09:56:00	Baseline
Blaze	Mitchell	C-	34.367	4	2015-08-30	13:57:00	2015-08-30 13:57:00	2015-08-30 09:57:00	2015-08-30	09:57:00	Baseline
Blaze	Mitchell	C-	32.844	4	2015-08-30	13:58:00	2015-08-30 13:58:00	2015-08-30 09:58:00	2015-08-30	09:58:00	Baseline
Blaze	Mitchell	C-	72.93	4	2015-08-30	13:59:00	2015-08-30 13:59:00	2015-08-30 09:59:00	2015-08-30	09:59:00	Baseline
Blaze	Mitchell	C-	38.43	4	2015-08-30	14:00:00	2015-08-30 14:00:00	2015-08-30 10:00:00	2015-08-30	10:00:00	Baseline
Blaze	Mitchell	C-	8.844	4	2015-08-30	14:01:00	2015-08-30 14:01:00	2015-08-30 10:01:00	2015-08-30	10:01:00	Baseline
Blaze	Mitchell	C-	7.898	4	2015-08-30	14:02:00	2015-08-30 14:02:00	2015-08-30 10:02:00	2015-08-30	10:02:00	Baseline
Blaze	Mitchell	C-	26.313	4	2015-08-30	14:03:00	2015-08-30 14:03:00	2015-08-30 10:03:00	2015-08-30	10:03:00	Baseline
Blaze	Mitchell	C-	7.547	4	2015-08-30	14:04:00	2015-08-30 14:04:00	2015-08-30 10:04:00	2015-08-30	10:04:00	Baseline
Blaze	Mitchell	C-	10.914	4	2015-08-30	14:05:00	2015-08-30 14:05:00	2015-08-30 10:05:00	2015-08-30	10:05:00	Baseline
Blaze	Mitchell	C-	58.508	4	2015-08-30	14:06:00	2015-08-30 14:06:00	2015-08-30 10:06:00	2015-08-30	10:06:00	Baseline
Blaze	Mitchell	C-	49.344	4	2015-08-30	14:07:00	2015-08-30 14:07:00	2015-08-30 10:07:00	2015-08-30	10:07:00	Baseline
Blaze	Mitchell	C-	30.164	4	2015-08-30	14:08:00	2015-08-30 14:08:00	2015-08-30 10:08:00	2015-08-30	10:08:00	Baseline
Blaze	Mitchell	C-	31.156	4	2015-08-30	14:09:00	2015-08-30 14:09:00	2015-08-30 10:09:00	2015-08-30	10:09:00	Baseline
Blaze	Mitchell	C-	36.68	4	2015-08-30	14:10:00	2015-08-30 14:10:00	2015-08-30 10:10:00	2015-08-30	10:10:00	Baseline
Blaze	Mitchell	C-	66.461	4	2015-08-30	14:11:00	2015-08-30 14:11:00	2015-08-30 10:11:00	2015-08-30	10:11:00	Baseline
Blaze	Mitchell	C-	95.821	4	2015-08-30	14:12:00	2015-08-30 14:12:00	2015-08-30 10:12:00	2015-08-30	10:12:00	Baseline
Blaze	Mitchell	C-	116.446	4	2015-08-30	14:13:00	2015-08-30 14:13:00	2015-08-30 10:13:00	2015-08-30	10:13:00	Baseline
Blaze	Mitchell	C-	116.734	4	2015-08-30	14:14:00	2015-08-30 14:14:00	2015-08-30 10:14:00	2015-08-30	10:14:00	Trt
Blaze	Mitchell	C-	156.781	4	2015-08-30	14:15:00	2015-08-30 14:15:00	2015-08-30 10:15:00	2015-08-30	10:15:00	Trt
Blaze	Mitchell	C-	125.086	4	2015-08-30	14:16:00	2015-08-30 14:16:00	2015-08-30 10:16:00	2015-08-30	10:16:00	Trt
Blaze	Mitchell	C-	63.601	4	2015-08-30	14:17:00	2015-08-30 14:17:00	2015-08-30 10:17:00	2015-08-30	10:17:00	Trt
Blaze	Mitchell	C-	13.547	4	2015-08-30	14:18:00	2015-08-30 14:18:00	2015-08-30 10:18:00	2015-08-30	10:18:00	Trt
Blaze	Mitchell	C-	9.633	4	2015-08-30	14:19:00	2015-08-30 14:19:00	2015-08-30 10:19:00	2015-08-30	10:19:00	Trt
Blaze	Mitchell	C-	5	4	2015-08-30	14:20:00	2015-08-30 14:20:00	2015-08-30 10:20:00	2015-08-30	10:20:00	Trt
Blaze	Mitchell	C-	8.758	4	2015-08-30	14:21:00	2015-08-30 14:21:00	2015-08-30 10:21:00	2015-08-30	10:21:00	Trt
Blaze	Mitchell	C-	29.625	4	2015-08-30	14:22:00	2015-08-30 14:22:00	2015-08-30 10:22:00	2015-08-30	10:22:00	Trt
Blaze	Mitchell	C-	31.836	4	2015-08-30	14:23:00	2015-08-30 14:23:00	2015-08-30 10:23:00	2015-08-30	10:23:00	Trt
Blaze	Mitchell	C-	2.305	4	2015-08-30	14:24:00	2015-08-30 14:24:00	2015-08-30 10:24:00	2015-08-30	10:24:00	Trt
Blaze	Mitchell	C-	10.188	4	2015-08-30	14:25:00	2015-08-30 14:25:00	2015-08-30 10:25:00	2015-08-30	10:25:00	Trt
Blaze	Mitchell	C-	48.25	4	2015-08-30	14:26:00	2015-08-30 14:26:00	2015-08-30 10:26:00	2015-08-30	10:26:00	Trt
Blaze	Mitchell	C-	9.109	4	2015-08-30	14:27:00	2015-08-30 14:27:00	2015-08-30 10:27:00	2015-08-30	10:27:00	Trt
Blaze	Mitchell	C-	17.102	4	2015-08-30	14:28:00	2015-08-30 14:28:00	2015-08-30 10:28:00	2015-08-30	10:28:00	Trt
Blaze	Mitchell	C-	17.547	4	2015-08-30	14:29:00	2015-08-30 14:29:00	2015-08-30 10:29:00	2015-08-30	10:29:00	Trt
Blaze	Mitchell	C-	4.141	4	2015-08-30	14:30:00	2015-08-30 14:30:00	2015-08-30 10:30:00	2015-08-30	10:30:00	Trt
Blaze	Mitchell	C-	4.188	4	2015-08-30	14:31:00	2015-08-30 14:31:00	2015-08-30 10:31:00	2015-08-30	10:31:00	Trt
Blaze	Mitchell	C-	0.742	4	2015-08-30	14:32:00	2015-08-30 14:32:00	2015-08-30 10:32:00	2015-08-30	10:32:00	Trt
Blaze	Mitchell	C-	1.078	4	2015-08-30	14:33:00	2015-08-30 14:33:00	2015-08-30 10:33:00	2015-08-30	10:33:00	Trt
Blaze	Mitchell	C-	85.157	4	2015-08-30	14:34:00	2015-08-30 14:34:00	2015-08-30 10:34:00	2015-08-30	10:34:00	Trt
Blaze	Mitchell	C-	185.961	4	2015-08-30	14:35:00	2015-08-30 14:35:00	2015-08-30 10:35:00	2015-08-30	10:35:00	Post
Blaze	Mitchell	C-	119.875	4	2015-08-30	14:36:00	2015-08-30 14:36:00	2015-08-30 10:36:00	2015-08-30	10:36:00	Post
Blaze	Mitchell	C-	18.555	4	2015-08-30	14:37:00	2015-08-30 14:37:00	2015-08-30 10:37:00	2015-08-30	10:37:00	Post
Blaze	Mitchell	C-	17.547	4	2015-08-30	14:38:00	2015-08-30 14:38:00	2015-08-30 10:38:00	2015-08-30	10:38:00	Post
Blaze	Mitchell	C-	4.273	4	2015-08-30	14:39:00	2015-08-30 14:39:00	2015-08-30 10:39:00	2015-08-30	10:39:00	Post
Blaze	Mitchell	C-	5	4	2015-08-30	14:40:00	2015-08-30 14:40:00	2015-08-30 10:40:00	2015-08-30	10:40:00	Post
Blaze	Mitchell	C-	14.828	4	2015-08-30	14:41:00	2015-08-30 14:41:00	2015-08-30 10:41:00	2015-08-30	10:41:00	Post
Blaze	Mitchell	C-	3.68	4	2015-08-30	14:42:00	2015-08-30 14:42:00	2015-08-30 10:42:00	2015-08-30	10:42:00	Post
Blaze	Mitchell	C-	5.344	4	2015-08-30	14:43:00	2015-08-30 14:43:00	2015-08-30 10:43:00	2015-08-30	10:43:00	Post
Blaze	Mitchell	C-	62.571	4	2015-08-30	14:44:00	2015-08-30 14:44:00	2015-08-30 10:44:00	2015-08-30	10:44:00	Post
Blaze	Mitchell	C-	134.164	4	2015-08-30	14:45:00	2015-08-30 14:45:00	2015-08-30 10:45:00	2015-08-30	10:45:00	Post
Blaze	Mitchell	C-	88.391	4	2015-08-30	14:46:00	2015-08-30 14:46:00	2015-08-30 10:46:00	2015-08-30	10:46:00	Post
Blaze	Mitchell	C-	5.875	4	2015-08-30	14:47:00	2015-08-30 14:47:00	2015-08-30 10:47:00	2015-08-30	10:47:00	Post
Blaze	Mitchell	C-	6.93	4	2015-08-30	14:48:00	2015-08-30 14:48:00	2015-08-30 10:48:00	2015-08-30	10:48:00	Post
Blaze	Mitchell	C-	1.281	4	2015-08-30	14:49:00	2015-08-30 14:49:00	2015-08-30 10:49:00	2015-08-30	10:49:00	Post
Blaze	Mitchell	C-	0.281	4	2015-08-30	14:50:00	2015-08-30 14:50:00	2015-08-30 10:50:00	2015-08-30	10:50:00	Post
Blaze	Mitchell	C-	0.039	4	2015-08-30	14:51:00	2015-08-30 14:51:00	2015-08-30 10:51:00	2015-08-30	10:51:00	Post
Blaze	Mitchell	C-	0.609	4	2015-08-30	14:52:00	2015-08-30 14:52:00	2015-08-30 10:52:00	2015-08-30	10:52:00	Post
Blaze	Mitchell	C-	0.914	4	2015-08-30	14:53:00	2015-08-30 14:53:00	2015-08-30 10:53:00	2015-08-30	10:53:00	Post
Blaze	Mitchell	C-	19.664	4	2015-08-30	14:54:00	2015-08-30 14:54:00	2015-08-30 10:54:00	2015-08-30	10:54:00	Post
Blaze	Houston	M	1.719	5	2015-08-31	12:41:00	2015-08-31 12:41:00	2015-08-31 08:41:00	2015-08-31	08:41:00	Baseline
Blaze	Houston	M	1.258	5	2015-08-31	12:42:00	2015-08-31 12:42:00	2015-08-31 08:42:00	2015-08-31	08:42:00	Baseline
Blaze	Houston	M	1.305	5	2015-08-31	12:43:00	2015-08-31 12:43:00	2015-08-31 08:43:00	2015-08-31	08:43:00	Baseline
Blaze	Houston	M	1.094	5	2015-08-31	12:44:00	2015-08-31 12:44:00	2015-08-31 08:44:00	2015-08-31	08:44:00	Baseline
Blaze	Houston	M	1.938	5	2015-08-31	12:45:00	2015-08-31 12:45:00	2015-08-31 08:45:00	2015-08-31	08:45:00	Baseline
Blaze	Houston	M	1.922	5	2015-08-31	12:46:00	2015-08-31 12:46:00	2015-08-31 08:46:00	2015-08-31	08:46:00	Baseline
Blaze	Houston	M	1.328	5	2015-08-31	12:47:00	2015-08-31 12:47:00	2015-08-31 08:47:00	2015-08-31	08:47:00	Baseline
Blaze	Houston	M	1.797	5	2015-08-31	12:48:00	2015-08-31 12:48:00	2015-08-31 08:48:00	2015-08-31	08:48:00	Baseline
Blaze	Houston	M	1.797	5	2015-08-31	12:49:00	2015-08-31 12:49:00	2015-08-31 08:49:00	2015-08-31	08:49:00	Baseline
Blaze	Houston	M	1.469	5	2015-08-31	12:50:00	2015-08-31 12:50:00	2015-08-31 08:50:00	2015-08-31	08:50:00	Baseline
Blaze	Houston	M	73.438	5	2015-08-31	12:51:00	2015-08-31 12:51:00	2015-08-31 08:51:00	2015-08-31	08:51:00	Baseline
Blaze	Houston	M	488.923	5	2015-08-31	12:52:00	2015-08-31 12:52:00	2015-08-31 08:52:00	2015-08-31	08:52:00	Baseline
Blaze	Houston	M	159.829	5	2015-08-31	12:53:00	2015-08-31 12:53:00	2015-08-31 08:53:00	2015-08-31	08:53:00	Baseline
Blaze	Houston	M	82.227	5	2015-08-31	12:54:00	2015-08-31 12:54:00	2015-08-31 08:54:00	2015-08-31	08:54:00	Baseline
Blaze	Houston	M	494.789	5	2015-08-31	12:55:00	2015-08-31 12:55:00	2015-08-31 08:55:00	2015-08-31	08:55:00	Baseline
Blaze	Houston	M	105.156	5	2015-08-31	12:56:00	2015-08-31 12:56:00	2015-08-31 08:56:00	2015-08-31	08:56:00	Baseline
Blaze	Houston	M	3.984	5	2015-08-31	12:57:00	2015-08-31 12:57:00	2015-08-31 08:57:00	2015-08-31	08:57:00	Baseline
Blaze	Houston	M	0.93	5	2015-08-31	12:58:00	2015-08-31 12:58:00	2015-08-31 08:58:00	2015-08-31	08:58:00	Baseline
Blaze	Houston	M	1.719	5	2015-08-31	12:59:00	2015-08-31 12:59:00	2015-08-31 08:59:00	2015-08-31	08:59:00	Baseline
Blaze	Houston	M	4.18	5	2015-08-31	13:00:00	2015-08-31 13:00:00	2015-08-31 09:00:00	2015-08-31	09:00:00	Baseline
Blaze	Houston	M	3.32	5	2015-08-31	13:01:00	2015-08-31 13:01:00	2015-08-31 09:01:00	2015-08-31	09:01:00	Baseline
Blaze	Houston	M	13.633	5	2015-08-31	13:02:00	2015-08-31 13:02:00	2015-08-31 09:02:00	2015-08-31	09:02:00	Baseline
Blaze	Houston	M	14.156	5	2015-08-31	13:03:00	2015-08-31 13:03:00	2015-08-31 09:03:00	2015-08-31	09:03:00	Baseline
Blaze	Houston	M	4.094	5	2015-08-31	13:04:00	2015-08-31 13:04:00	2015-08-31 09:04:00	2015-08-31	09:04:00	Baseline
Blaze	Houston	M	12.063	5	2015-08-31	13:05:00	2015-08-31 13:05:00	2015-08-31 09:05:00	2015-08-31	09:05:00	Baseline
Blaze	Houston	M	173.579	5	2015-08-31	13:06:00	2015-08-31 13:06:00	2015-08-31 09:06:00	2015-08-31	09:06:00	Trt
Blaze	Houston	M	86.312	5	2015-08-31	13:07:00	2015-08-31 13:07:00	2015-08-31 09:07:00	2015-08-31	09:07:00	Trt
Blaze	Houston	M	29.875	5	2015-08-31	13:08:00	2015-08-31 13:08:00	2015-08-31 09:08:00	2015-08-31	09:08:00	Trt
Blaze	Houston	M	68.297	5	2015-08-31	13:09:00	2015-08-31 13:09:00	2015-08-31 09:09:00	2015-08-31	09:09:00	Trt
Blaze	Houston	M	79.617	5	2015-08-31	13:10:00	2015-08-31 13:10:00	2015-08-31 09:10:00	2015-08-31	09:10:00	Trt
Blaze	Houston	M	66.586	5	2015-08-31	13:11:00	2015-08-31 13:11:00	2015-08-31 09:11:00	2015-08-31	09:11:00	Trt
Blaze	Houston	M	70.023	5	2015-08-31	13:12:00	2015-08-31 13:12:00	2015-08-31 09:12:00	2015-08-31	09:12:00	Trt
Blaze	Houston	M	94.742	5	2015-08-31	13:13:00	2015-08-31 13:13:00	2015-08-31 09:13:00	2015-08-31	09:13:00	Trt
Blaze	Houston	M	132.688	5	2015-08-31	13:14:00	2015-08-31 13:14:00	2015-08-31 09:14:00	2015-08-31	09:14:00	Trt
Blaze	Houston	M	107.344	5	2015-08-31	13:15:00	2015-08-31 13:15:00	2015-08-31 09:15:00	2015-08-31	09:15:00	Trt
Blaze	Houston	M	66.352	5	2015-08-31	13:16:00	2015-08-31 13:16:00	2015-08-31 09:16:00	2015-08-31	09:16:00	Trt
Blaze	Houston	M	59.195	5	2015-08-31	13:17:00	2015-08-31 13:17:00	2015-08-31 09:17:00	2015-08-31	09:17:00	Trt
Blaze	Houston	M	63.148	5	2015-08-31	13:18:00	2015-08-31 13:18:00	2015-08-31 09:18:00	2015-08-31	09:18:00	Trt
Blaze	Houston	M	57.742	5	2015-08-31	13:19:00	2015-08-31 13:19:00	2015-08-31 09:19:00	2015-08-31	09:19:00	Trt
Blaze	Houston	M	73.102	5	2015-08-31	13:20:00	2015-08-31 13:20:00	2015-08-31 09:20:00	2015-08-31	09:20:00	Trt
Blaze	Houston	M	66.273	5	2015-08-31	13:21:00	2015-08-31 13:21:00	2015-08-31 09:21:00	2015-08-31	09:21:00	Trt
Blaze	Houston	M	39.922	5	2015-08-31	13:22:00	2015-08-31 13:22:00	2015-08-31 09:22:00	2015-08-31	09:22:00	Trt
Blaze	Houston	M	92.789	5	2015-08-31	13:23:00	2015-08-31 13:23:00	2015-08-31 09:23:00	2015-08-31	09:23:00	Trt
Blaze	Houston	M	92.305	5	2015-08-31	13:24:00	2015-08-31 13:24:00	2015-08-31 09:24:00	2015-08-31	09:24:00	Trt
Blaze	Houston	M	52.532	5	2015-08-31	13:25:00	2015-08-31 13:25:00	2015-08-31 09:25:00	2015-08-31	09:25:00	Trt
Blaze	Houston	M	232.047	5	2015-08-31	13:26:00	2015-08-31 13:26:00	2015-08-31 09:26:00	2015-08-31	09:26:00	Post
Blaze	Houston	M	50.609	5	2015-08-31	13:27:00	2015-08-31 13:27:00	2015-08-31 09:27:00	2015-08-31	09:27:00	Post
Blaze	Houston	M	123.86	5	2015-08-31	13:28:00	2015-08-31 13:28:00	2015-08-31 09:28:00	2015-08-31	09:28:00	Post
Blaze	Houston	M	133.954	5	2015-08-31	13:29:00	2015-08-31 13:29:00	2015-08-31 09:29:00	2015-08-31	09:29:00	Post
Blaze	Houston	M	142.398	5	2015-08-31	13:30:00	2015-08-31 13:30:00	2015-08-31 09:30:00	2015-08-31	09:30:00	Post
Blaze	Houston	M	69.383	5	2015-08-31	13:31:00	2015-08-31 13:31:00	2015-08-31 09:31:00	2015-08-31	09:31:00	Post
Blaze	Houston	M	48	5	2015-08-31	13:32:00	2015-08-31 13:32:00	2015-08-31 09:32:00	2015-08-31	09:32:00	Post
Blaze	Houston	M	7.336	5	2015-08-31	13:33:00	2015-08-31 13:33:00	2015-08-31 09:33:00	2015-08-31	09:33:00	Post
Blaze	Houston	M	2.547	5	2015-08-31	13:34:00	2015-08-31 13:34:00	2015-08-31 09:34:00	2015-08-31	09:34:00	Post
Blaze	Houston	M	2.227	5	2015-08-31	13:35:00	2015-08-31 13:35:00	2015-08-31 09:35:00	2015-08-31	09:35:00	Post
Blaze	Houston	M	73.547	5	2015-08-31	13:36:00	2015-08-31 13:36:00	2015-08-31 09:36:00	2015-08-31	09:36:00	Post
Blaze	Houston	M	95.469	5	2015-08-31	13:37:00	2015-08-31 13:37:00	2015-08-31 09:37:00	2015-08-31	09:37:00	Post
Blaze	Houston	M	7.961	5	2015-08-31	13:38:00	2015-08-31 13:38:00	2015-08-31 09:38:00	2015-08-31	09:38:00	Post
Blaze	Houston	M	0.992	5	2015-08-31	13:39:00	2015-08-31 13:39:00	2015-08-31 09:39:00	2015-08-31	09:39:00	Post
Blaze	Houston	M	1.211	5	2015-08-31	13:40:00	2015-08-31 13:40:00	2015-08-31 09:40:00	2015-08-31	09:40:00	Post
Blaze	Houston	M	1.148	5	2015-08-31	13:41:00	2015-08-31 13:41:00	2015-08-31 09:41:00	2015-08-31	09:41:00	Post
Blaze	Mitchell	N1	104.828	5	2015-09-02	12:50:00	2015-09-02 12:50:00	2015-09-02 08:50:00	2015-09-02	08:50:00	Baseline
Blaze	Mitchell	N1	54.828	5	2015-09-02	12:51:00	2015-09-02 12:51:00	2015-09-02 08:51:00	2015-09-02	08:51:00	Baseline
Blaze	Mitchell	N1	30.055	5	2015-09-02	12:52:00	2015-09-02 12:52:00	2015-09-02 08:52:00	2015-09-02	08:52:00	Baseline
Blaze	Mitchell	N1	14.547	5	2015-09-02	12:53:00	2015-09-02 12:53:00	2015-09-02 08:53:00	2015-09-02	08:53:00	Baseline
Blaze	Mitchell	N1	56.898	5	2015-09-02	12:54:00	2015-09-02 12:54:00	2015-09-02 08:54:00	2015-09-02	08:54:00	Baseline
Blaze	Mitchell	N1	69.109	5	2015-09-02	12:55:00	2015-09-02 12:55:00	2015-09-02 08:55:00	2015-09-02	08:55:00	Baseline
Blaze	Mitchell	N1	22.094	5	2015-09-02	12:56:00	2015-09-02 12:56:00	2015-09-02 08:56:00	2015-09-02	08:56:00	Baseline
Blaze	Mitchell	N1	46.289	5	2015-09-02	12:57:00	2015-09-02 12:57:00	2015-09-02 08:57:00	2015-09-02	08:57:00	Baseline
Blaze	Mitchell	N1	52.75	5	2015-09-02	12:58:00	2015-09-02 12:58:00	2015-09-02 08:58:00	2015-09-02	08:58:00	Baseline
Blaze	Mitchell	N1	48.32	5	2015-09-02	12:59:00	2015-09-02 12:59:00	2015-09-02 08:59:00	2015-09-02	08:59:00	Baseline
Blaze	Mitchell	N1	2.18	5	2015-09-02	13:00:00	2015-09-02 13:00:00	2015-09-02 09:00:00	2015-09-02	09:00:00	Baseline
Blaze	Mitchell	N1	53.781	5	2015-09-02	13:01:00	2015-09-02 13:01:00	2015-09-02 09:01:00	2015-09-02	09:01:00	Baseline
Blaze	Mitchell	N1	49.75	5	2015-09-02	13:02:00	2015-09-02 13:02:00	2015-09-02 09:02:00	2015-09-02	09:02:00	Baseline
Blaze	Mitchell	N1	57.734	5	2015-09-02	13:03:00	2015-09-02 13:03:00	2015-09-02 09:03:00	2015-09-02	09:03:00	Baseline
Blaze	Mitchell	N1	67.664	5	2015-09-02	13:04:00	2015-09-02 13:04:00	2015-09-02 09:04:00	2015-09-02	09:04:00	Baseline
Blaze	Mitchell	N1	99.656	5	2015-09-02	13:05:00	2015-09-02 13:05:00	2015-09-02 09:05:00	2015-09-02	09:05:00	Baseline
Blaze	Mitchell	N1	47.883	5	2015-09-02	13:06:00	2015-09-02 13:06:00	2015-09-02 09:06:00	2015-09-02	09:06:00	Baseline
Blaze	Mitchell	N1	30.547	5	2015-09-02	13:07:00	2015-09-02 13:07:00	2015-09-02 09:07:00	2015-09-02	09:07:00	Baseline
Blaze	Mitchell	N1	50.789	5	2015-09-02	13:08:00	2015-09-02 13:08:00	2015-09-02 09:08:00	2015-09-02	09:08:00	Baseline
Blaze	Mitchell	N1	41.703	5	2015-09-02	13:09:00	2015-09-02 13:09:00	2015-09-02 09:09:00	2015-09-02	09:09:00	Baseline
Blaze	Mitchell	N1	68.5	5	2015-09-02	13:10:00	2015-09-02 13:10:00	2015-09-02 09:10:00	2015-09-02	09:10:00	Trt
Blaze	Mitchell	N1	67.719	5	2015-09-02	13:11:00	2015-09-02 13:11:00	2015-09-02 09:11:00	2015-09-02	09:11:00	Trt
Blaze	Mitchell	N1	39.734	5	2015-09-02	13:12:00	2015-09-02 13:12:00	2015-09-02 09:12:00	2015-09-02	09:12:00	Trt
Blaze	Mitchell	N1	134.563	5	2015-09-02	13:13:00	2015-09-02 13:13:00	2015-09-02 09:13:00	2015-09-02	09:13:00	Trt
Blaze	Mitchell	N1	79.688	5	2015-09-02	13:14:00	2015-09-02 13:14:00	2015-09-02 09:14:00	2015-09-02	09:14:00	Trt
Blaze	Mitchell	N1	21.695	5	2015-09-02	13:15:00	2015-09-02 13:15:00	2015-09-02 09:15:00	2015-09-02	09:15:00	Trt
Blaze	Mitchell	N1	8.781	5	2015-09-02	13:16:00	2015-09-02 13:16:00	2015-09-02 09:16:00	2015-09-02	09:16:00	Trt
Blaze	Mitchell	N1	8.172	5	2015-09-02	13:17:00	2015-09-02 13:17:00	2015-09-02 09:17:00	2015-09-02	09:17:00	Trt
Blaze	Mitchell	N1	6.422	5	2015-09-02	13:18:00	2015-09-02 13:18:00	2015-09-02 09:18:00	2015-09-02	09:18:00	Trt
Blaze	Mitchell	N1	15.266	5	2015-09-02	13:19:00	2015-09-02 13:19:00	2015-09-02 09:19:00	2015-09-02	09:19:00	Trt
Blaze	Mitchell	N1	1.516	5	2015-09-02	13:20:00	2015-09-02 13:20:00	2015-09-02 09:20:00	2015-09-02	09:20:00	Trt
Blaze	Mitchell	N1	0.406	5	2015-09-02	13:21:00	2015-09-02 13:21:00	2015-09-02 09:21:00	2015-09-02	09:21:00	Trt
Blaze	Mitchell	N1	0.188	5	2015-09-02	13:22:00	2015-09-02 13:22:00	2015-09-02 09:22:00	2015-09-02	09:22:00	Trt
Blaze	Mitchell	N1	0.406	5	2015-09-02	13:23:00	2015-09-02 13:23:00	2015-09-02 09:23:00	2015-09-02	09:23:00	Trt
Blaze	Mitchell	N1	0.516	5	2015-09-02	13:24:00	2015-09-02 13:24:00	2015-09-02 09:24:00	2015-09-02	09:24:00	Trt
Blaze	Mitchell	N1	0.719	5	2015-09-02	13:25:00	2015-09-02 13:25:00	2015-09-02 09:25:00	2015-09-02	09:25:00	Trt
Blaze	Mitchell	N1	0.711	5	2015-09-02	13:26:00	2015-09-02 13:26:00	2015-09-02 09:26:00	2015-09-02	09:26:00	Trt
Blaze	Mitchell	N1	12.5	5	2015-09-02	13:27:00	2015-09-02 13:27:00	2015-09-02 09:27:00	2015-09-02	09:27:00	Trt
Blaze	Mitchell	N1	25.602	5	2015-09-02	13:28:00	2015-09-02 13:28:00	2015-09-02 09:28:00	2015-09-02	09:28:00	Trt
Blaze	Mitchell	N1	36.516	5	2015-09-02	13:29:00	2015-09-02 13:29:00	2015-09-02 09:29:00	2015-09-02	09:29:00	Trt
Blaze	Mitchell	N1	14.211	5	2015-09-02	13:30:00	2015-09-02 13:30:00	2015-09-02 09:30:00	2015-09-02	09:30:00	Trt
Blaze	Mitchell	N1	5.75	5	2015-09-02	13:31:00	2015-09-02 13:31:00	2015-09-02 09:31:00	2015-09-02	09:31:00	Post
Blaze	Mitchell	N1	0.633	5	2015-09-02	13:32:00	2015-09-02 13:32:00	2015-09-02 09:32:00	2015-09-02	09:32:00	Post
Blaze	Mitchell	N1	1.516	5	2015-09-02	13:33:00	2015-09-02 13:33:00	2015-09-02 09:33:00	2015-09-02	09:33:00	Post
Blaze	Mitchell	N1	0.078	5	2015-09-02	13:34:00	2015-09-02 13:34:00	2015-09-02 09:34:00	2015-09-02	09:34:00	Post
Blaze	Mitchell	N1	0.391	5	2015-09-02	13:35:00	2015-09-02 13:35:00	2015-09-02 09:35:00	2015-09-02	09:35:00	Post
Blaze	Mitchell	N1	1.297	5	2015-09-02	13:36:00	2015-09-02 13:36:00	2015-09-02 09:36:00	2015-09-02	09:36:00	Post
Blaze	Mitchell	N1	0.102	5	2015-09-02	13:37:00	2015-09-02 13:37:00	2015-09-02 09:37:00	2015-09-02	09:37:00	Post
Blaze	Mitchell	N1	0.602	5	2015-09-02	13:38:00	2015-09-02 13:38:00	2015-09-02 09:38:00	2015-09-02	09:38:00	Post
Blaze	Mitchell	N1	1.109	5	2015-09-02	13:39:00	2015-09-02 13:39:00	2015-09-02 09:39:00	2015-09-02	09:39:00	Post
Blaze	Mitchell	N1	30.875	5	2015-09-02	13:40:00	2015-09-02 13:40:00	2015-09-02 09:40:00	2015-09-02	09:40:00	Post
Blaze	Mitchell	N1	5.266	5	2015-09-02	13:41:00	2015-09-02 13:41:00	2015-09-02 09:41:00	2015-09-02	09:41:00	Post
Blaze	Mitchell	N1	1.352	5	2015-09-02	13:42:00	2015-09-02 13:42:00	2015-09-02 09:42:00	2015-09-02	09:42:00	Post
Blaze	Mitchell	N1	0.453	5	2015-09-02	13:43:00	2015-09-02 13:43:00	2015-09-02 09:43:00	2015-09-02	09:43:00	Post
Blaze	Mitchell	N1	0.211	5	2015-09-02	13:44:00	2015-09-02 13:44:00	2015-09-02 09:44:00	2015-09-02	09:44:00	Post
Blaze	Mitchell	N1	0.844	5	2015-09-02	13:45:00	2015-09-02 13:45:00	2015-09-02 09:45:00	2015-09-02	09:45:00	Post
Blaze	Mitchell	N1	0.813	5	2015-09-02	13:46:00	2015-09-02 13:46:00	2015-09-02 09:46:00	2015-09-02	09:46:00	Post
Blaze	Mitchell	N1	0.398	5	2015-09-02	13:47:00	2015-09-02 13:47:00	2015-09-02 09:47:00	2015-09-02	09:47:00	Post
Blaze	Mitchell	N1	0.211	5	2015-09-02	13:48:00	2015-09-02 13:48:00	2015-09-02 09:48:00	2015-09-02	09:48:00	Post
Blaze	Mitchell	N1	0.117	5	2015-09-02	13:49:00	2015-09-02 13:49:00	2015-09-02 09:49:00	2015-09-02	09:49:00	Post
Blaze	Mitchell	N1	24.938	5	2015-09-02	13:50:00	2015-09-02 13:50:00	2015-09-02 09:50:00	2015-09-02	09:50:00	Post
Chevy	Arthur	N1	138.047	1	2015-08-22	13:51:00	2015-08-22 13:51:00	2015-08-22 09:51:00	2015-08-22	09:51:00	Baseline
Chevy	Arthur	N1	123.649	1	2015-08-22	13:52:00	2015-08-22 13:52:00	2015-08-22 09:52:00	2015-08-22	09:52:00	Baseline
Chevy	Arthur	N1	47.195	1	2015-08-22	13:53:00	2015-08-22 13:53:00	2015-08-22 09:53:00	2015-08-22	09:53:00	Baseline
Chevy	Arthur	N1	41.875	1	2015-08-22	13:54:00	2015-08-22 13:54:00	2015-08-22 09:54:00	2015-08-22	09:54:00	Baseline
Chevy	Arthur	N1	42.969	1	2015-08-22	13:55:00	2015-08-22 13:55:00	2015-08-22 09:55:00	2015-08-22	09:55:00	Baseline
Chevy	Arthur	N1	40.141	1	2015-08-22	13:56:00	2015-08-22 13:56:00	2015-08-22 09:56:00	2015-08-22	09:56:00	Baseline
Chevy	Arthur	N1	5.867	1	2015-08-22	13:57:00	2015-08-22 13:57:00	2015-08-22 09:57:00	2015-08-22	09:57:00	Baseline
Chevy	Arthur	N1	21	1	2015-08-22	13:58:00	2015-08-22 13:58:00	2015-08-22 09:58:00	2015-08-22	09:58:00	Baseline
Chevy	Arthur	N1	4.195	1	2015-08-22	13:59:00	2015-08-22 13:59:00	2015-08-22 09:59:00	2015-08-22	09:59:00	Baseline
Chevy	Arthur	N1	3.188	1	2015-08-22	14:00:00	2015-08-22 14:00:00	2015-08-22 10:00:00	2015-08-22	10:00:00	Baseline
Chevy	Arthur	N1	4.766	1	2015-08-22	14:01:00	2015-08-22 14:01:00	2015-08-22 10:01:00	2015-08-22	10:01:00	Baseline
Chevy	Arthur	N1	6.141	1	2015-08-22	14:02:00	2015-08-22 14:02:00	2015-08-22 10:02:00	2015-08-22	10:02:00	Baseline
Chevy	Arthur	N1	3.305	1	2015-08-22	14:03:00	2015-08-22 14:03:00	2015-08-22 10:03:00	2015-08-22	10:03:00	Baseline
Chevy	Arthur	N1	0.5	1	2015-08-22	14:04:00	2015-08-22 14:04:00	2015-08-22 10:04:00	2015-08-22	10:04:00	Baseline
Chevy	Arthur	N1	0.844	1	2015-08-22	14:05:00	2015-08-22 14:05:00	2015-08-22 10:05:00	2015-08-22	10:05:00	Baseline
Chevy	Arthur	N1	4.258	1	2015-08-22	14:06:00	2015-08-22 14:06:00	2015-08-22 10:06:00	2015-08-22	10:06:00	Baseline
Chevy	Arthur	N1	0.313	1	2015-08-22	14:07:00	2015-08-22 14:07:00	2015-08-22 10:07:00	2015-08-22	10:07:00	Baseline
Chevy	Arthur	N1	2.164	1	2015-08-22	14:08:00	2015-08-22 14:08:00	2015-08-22 10:08:00	2015-08-22	10:08:00	Baseline
Chevy	Arthur	N1	1	1	2015-08-22	14:09:00	2015-08-22 14:09:00	2015-08-22 10:09:00	2015-08-22	10:09:00	Baseline
Chevy	Arthur	N1	0.203	1	2015-08-22	14:10:00	2015-08-22 14:10:00	2015-08-22 10:10:00	2015-08-22	10:10:00	Baseline
Chevy	Arthur	N1	14.656	1	2015-08-22	14:11:00	2015-08-22 14:11:00	2015-08-22 10:11:00	2015-08-22	10:11:00	Trt
Chevy	Arthur	N1	196.407	1	2015-08-22	14:12:00	2015-08-22 14:12:00	2015-08-22 10:12:00	2015-08-22	10:12:00	Trt
Chevy	Arthur	N1	103.203	1	2015-08-22	14:13:00	2015-08-22 14:13:00	2015-08-22 10:13:00	2015-08-22	10:13:00	Trt
Chevy	Arthur	N1	55.836	1	2015-08-22	14:14:00	2015-08-22 14:14:00	2015-08-22 10:14:00	2015-08-22	10:14:00	Trt
Chevy	Arthur	N1	117.187	1	2015-08-22	14:15:00	2015-08-22 14:15:00	2015-08-22 10:15:00	2015-08-22	10:15:00	Trt
Chevy	Arthur	N1	70.086	1	2015-08-22	14:16:00	2015-08-22 14:16:00	2015-08-22 10:16:00	2015-08-22	10:16:00	Trt
Chevy	Arthur	N1	35.227	1	2015-08-22	14:17:00	2015-08-22 14:17:00	2015-08-22 10:17:00	2015-08-22	10:17:00	Trt
Chevy	Arthur	N1	47.5	1	2015-08-22	14:18:00	2015-08-22 14:18:00	2015-08-22 10:18:00	2015-08-22	10:18:00	Trt
Chevy	Arthur	N1	54.063	1	2015-08-22	14:19:00	2015-08-22 14:19:00	2015-08-22 10:19:00	2015-08-22	10:19:00	Trt
Chevy	Arthur	N1	37.398	1	2015-08-22	14:20:00	2015-08-22 14:20:00	2015-08-22 10:20:00	2015-08-22	10:20:00	Trt
Chevy	Arthur	N1	44.477	1	2015-08-22	14:21:00	2015-08-22 14:21:00	2015-08-22 10:21:00	2015-08-22	10:21:00	Trt
Chevy	Arthur	N1	37.234	1	2015-08-22	14:22:00	2015-08-22 14:22:00	2015-08-22 10:22:00	2015-08-22	10:22:00	Trt
Chevy	Arthur	N1	16.305	1	2015-08-22	14:23:00	2015-08-22 14:23:00	2015-08-22 10:23:00	2015-08-22	10:23:00	Trt
Chevy	Arthur	N1	17.344	1	2015-08-22	14:24:00	2015-08-22 14:24:00	2015-08-22 10:24:00	2015-08-22	10:24:00	Trt
Chevy	Arthur	N1	17.773	1	2015-08-22	14:25:00	2015-08-22 14:25:00	2015-08-22 10:25:00	2015-08-22	10:25:00	Trt
Chevy	Arthur	N1	3.453	1	2015-08-22	14:26:00	2015-08-22 14:26:00	2015-08-22 10:26:00	2015-08-22	10:26:00	Trt
Chevy	Arthur	N1	3.047	1	2015-08-22	14:27:00	2015-08-22 14:27:00	2015-08-22 10:27:00	2015-08-22	10:27:00	Trt
Chevy	Arthur	N1	1.859	1	2015-08-22	14:28:00	2015-08-22 14:28:00	2015-08-22 10:28:00	2015-08-22	10:28:00	Trt
Chevy	Arthur	N1	1.266	1	2015-08-22	14:29:00	2015-08-22 14:29:00	2015-08-22 10:29:00	2015-08-22	10:29:00	Trt
Chevy	Arthur	N1	0.969	1	2015-08-22	14:30:00	2015-08-22 14:30:00	2015-08-22 10:30:00	2015-08-22	10:30:00	Trt
Chevy	Arthur	N1	11.383	1	2015-08-22	14:31:00	2015-08-22 14:31:00	2015-08-22 10:31:00	2015-08-22	10:31:00	Post
Chevy	Arthur	N1	13.391	1	2015-08-22	14:32:00	2015-08-22 14:32:00	2015-08-22 10:32:00	2015-08-22	10:32:00	Post
Chevy	Arthur	N1	1.953	1	2015-08-22	14:33:00	2015-08-22 14:33:00	2015-08-22 10:33:00	2015-08-22	10:33:00	Post
Chevy	Arthur	N1	0.273	1	2015-08-22	14:34:00	2015-08-22 14:34:00	2015-08-22 10:34:00	2015-08-22	10:34:00	Post
Chevy	Arthur	N1	0.172	1	2015-08-22	14:35:00	2015-08-22 14:35:00	2015-08-22 10:35:00	2015-08-22	10:35:00	Post
Chevy	Arthur	N1	0.461	1	2015-08-22	14:36:00	2015-08-22 14:36:00	2015-08-22 10:36:00	2015-08-22	10:36:00	Post
Chevy	Arthur	N1	1	1	2015-08-22	14:37:00	2015-08-22 14:37:00	2015-08-22 10:37:00	2015-08-22	10:37:00	Post
Chevy	Arthur	N1	0.367	1	2015-08-22	14:38:00	2015-08-22 14:38:00	2015-08-22 10:38:00	2015-08-22	10:38:00	Post
Chevy	Arthur	N1	0.906	1	2015-08-22	14:39:00	2015-08-22 14:39:00	2015-08-22 10:39:00	2015-08-22	10:39:00	Post
Chevy	Arthur	N1	0.68	1	2015-08-22	14:40:00	2015-08-22 14:40:00	2015-08-22 10:40:00	2015-08-22	10:40:00	Post
Chevy	Arthur	N1	16.492	1	2015-08-22	14:41:00	2015-08-22 14:41:00	2015-08-22 10:41:00	2015-08-22	10:41:00	Post
Chevy	Arthur	N1	64.273	1	2015-08-22	14:42:00	2015-08-22 14:42:00	2015-08-22 10:42:00	2015-08-22	10:42:00	Post
Chevy	Arthur	N1	8.82	1	2015-08-22	14:43:00	2015-08-22 14:43:00	2015-08-22 10:43:00	2015-08-22	10:43:00	Post
Chevy	Arthur	N1	0.477	1	2015-08-22	14:44:00	2015-08-22 14:44:00	2015-08-22 10:44:00	2015-08-22	10:44:00	Post
Chevy	Arthur	N1	1.078	1	2015-08-22	14:45:00	2015-08-22 14:45:00	2015-08-22 10:45:00	2015-08-22	10:45:00	Post
Chevy	Arthur	N1	0.242	1	2015-08-22	14:46:00	2015-08-22 14:46:00	2015-08-22 10:46:00	2015-08-22	10:46:00	Post
Chevy	Arthur	N1	0.695	1	2015-08-22	14:47:00	2015-08-22 14:47:00	2015-08-22 10:47:00	2015-08-22	10:47:00	Post
Chevy	Arthur	N1	0.75	1	2015-08-22	14:48:00	2015-08-22 14:48:00	2015-08-22 10:48:00	2015-08-22	10:48:00	Post
Chevy	Arthur	N1	0.359	1	2015-08-22	14:49:00	2015-08-22 14:49:00	2015-08-22 10:49:00	2015-08-22	10:49:00	Post
Chevy	Arthur	N1	0.648	1	2015-08-22	14:50:00	2015-08-22 14:50:00	2015-08-22 10:50:00	2015-08-22	10:50:00	Post
Chevy	Quincy	N1	109.313	1	2015-08-23	12:33:00	2015-08-23 12:33:00	2015-08-23 08:33:00	2015-08-23	08:33:00	Baseline
Chevy	Quincy	N1	52.117	1	2015-08-23	12:34:00	2015-08-23 12:34:00	2015-08-23 08:34:00	2015-08-23	08:34:00	Baseline
Chevy	Quincy	N1	87.875	1	2015-08-23	12:35:00	2015-08-23 12:35:00	2015-08-23 08:35:00	2015-08-23	08:35:00	Baseline
Chevy	Quincy	N1	48.492	1	2015-08-23	12:36:00	2015-08-23 12:36:00	2015-08-23 08:36:00	2015-08-23	08:36:00	Baseline
Chevy	Quincy	N1	53.344	1	2015-08-23	12:37:00	2015-08-23 12:37:00	2015-08-23 08:37:00	2015-08-23	08:37:00	Baseline
Chevy	Quincy	N1	18.836	1	2015-08-23	12:38:00	2015-08-23 12:38:00	2015-08-23 08:38:00	2015-08-23	08:38:00	Baseline
Chevy	Quincy	N1	14.609	1	2015-08-23	12:39:00	2015-08-23 12:39:00	2015-08-23 08:39:00	2015-08-23	08:39:00	Baseline
Chevy	Quincy	N1	17.352	1	2015-08-23	12:40:00	2015-08-23 12:40:00	2015-08-23 08:40:00	2015-08-23	08:40:00	Baseline
Chevy	Quincy	N1	32.5	1	2015-08-23	12:41:00	2015-08-23 12:41:00	2015-08-23 08:41:00	2015-08-23	08:41:00	Baseline
Chevy	Quincy	N1	124.25	1	2015-08-23	12:42:00	2015-08-23 12:42:00	2015-08-23 08:42:00	2015-08-23	08:42:00	Baseline
Chevy	Quincy	N1	165.375	1	2015-08-23	12:43:00	2015-08-23 12:43:00	2015-08-23 08:43:00	2015-08-23	08:43:00	Baseline
Chevy	Quincy	N1	183.579	1	2015-08-23	12:44:00	2015-08-23 12:44:00	2015-08-23 08:44:00	2015-08-23	08:44:00	Baseline
Chevy	Quincy	N1	151.453	1	2015-08-23	12:45:00	2015-08-23 12:45:00	2015-08-23 08:45:00	2015-08-23	08:45:00	Baseline
Chevy	Quincy	N1	12.586	1	2015-08-23	12:46:00	2015-08-23 12:46:00	2015-08-23 08:46:00	2015-08-23	08:46:00	Baseline
Chevy	Quincy	N1	11.602	1	2015-08-23	12:47:00	2015-08-23 12:47:00	2015-08-23 08:47:00	2015-08-23	08:47:00	Baseline
Chevy	Quincy	N1	11.133	1	2015-08-23	12:48:00	2015-08-23 12:48:00	2015-08-23 08:48:00	2015-08-23	08:48:00	Baseline
Chevy	Quincy	N1	7.938	1	2015-08-23	12:49:00	2015-08-23 12:49:00	2015-08-23 08:49:00	2015-08-23	08:49:00	Baseline
Chevy	Quincy	N1	15.25	1	2015-08-23	12:50:00	2015-08-23 12:50:00	2015-08-23 08:50:00	2015-08-23	08:50:00	Baseline
Chevy	Quincy	N1	17.43	1	2015-08-23	12:51:00	2015-08-23 12:51:00	2015-08-23 08:51:00	2015-08-23	08:51:00	Baseline
Chevy	Quincy	N1	12.586	1	2015-08-23	12:52:00	2015-08-23 12:52:00	2015-08-23 08:52:00	2015-08-23	08:52:00	Baseline
Chevy	Quincy	N1	50.516	1	2015-08-23	12:53:00	2015-08-23 12:53:00	2015-08-23 08:53:00	2015-08-23	08:53:00	Trt
Chevy	Quincy	N1	128.789	1	2015-08-23	12:54:00	2015-08-23 12:54:00	2015-08-23 08:54:00	2015-08-23	08:54:00	Trt
Chevy	Quincy	N1	114.251	1	2015-08-23	12:55:00	2015-08-23 12:55:00	2015-08-23 08:55:00	2015-08-23	08:55:00	Trt
Chevy	Quincy	N1	24.711	1	2015-08-23	12:56:00	2015-08-23 12:56:00	2015-08-23 08:56:00	2015-08-23	08:56:00	Trt
Chevy	Quincy	N1	17.031	1	2015-08-23	12:57:00	2015-08-23 12:57:00	2015-08-23 08:57:00	2015-08-23	08:57:00	Trt
Chevy	Quincy	N1	4.438	1	2015-08-23	12:58:00	2015-08-23 12:58:00	2015-08-23 08:58:00	2015-08-23	08:58:00	Trt
Chevy	Quincy	N1	3.211	1	2015-08-23	12:59:00	2015-08-23 12:59:00	2015-08-23 08:59:00	2015-08-23	08:59:00	Trt
Chevy	Quincy	N1	4.055	1	2015-08-23	13:00:00	2015-08-23 13:00:00	2015-08-23 09:00:00	2015-08-23	09:00:00	Trt
Chevy	Quincy	N1	3.492	1	2015-08-23	13:01:00	2015-08-23 13:01:00	2015-08-23 09:01:00	2015-08-23	09:01:00	Trt
Chevy	Quincy	N1	2.945	1	2015-08-23	13:02:00	2015-08-23 13:02:00	2015-08-23 09:02:00	2015-08-23	09:02:00	Trt
Chevy	Quincy	N1	3.188	1	2015-08-23	13:03:00	2015-08-23 13:03:00	2015-08-23 09:03:00	2015-08-23	09:03:00	Trt
Chevy	Quincy	N1	2.992	1	2015-08-23	13:04:00	2015-08-23 13:04:00	2015-08-23 09:04:00	2015-08-23	09:04:00	Trt
Chevy	Quincy	N1	2.563	1	2015-08-23	13:05:00	2015-08-23 13:05:00	2015-08-23 09:05:00	2015-08-23	09:05:00	Trt
Chevy	Quincy	N1	3.578	1	2015-08-23	13:06:00	2015-08-23 13:06:00	2015-08-23 09:06:00	2015-08-23	09:06:00	Trt
Chevy	Quincy	N1	4.977	1	2015-08-23	13:07:00	2015-08-23 13:07:00	2015-08-23 09:07:00	2015-08-23	09:07:00	Trt
Chevy	Quincy	N1	11.641	1	2015-08-23	13:08:00	2015-08-23 13:08:00	2015-08-23 09:08:00	2015-08-23	09:08:00	Trt
Chevy	Quincy	N1	8.828	1	2015-08-23	13:09:00	2015-08-23 13:09:00	2015-08-23 09:09:00	2015-08-23	09:09:00	Trt
Chevy	Quincy	N1	5.398	1	2015-08-23	13:10:00	2015-08-23 13:10:00	2015-08-23 09:10:00	2015-08-23	09:10:00	Trt
Chevy	Quincy	N1	7.227	1	2015-08-23	13:11:00	2015-08-23 13:11:00	2015-08-23 09:11:00	2015-08-23	09:11:00	Trt
Chevy	Quincy	N1	2.711	1	2015-08-23	13:12:00	2015-08-23 13:12:00	2015-08-23 09:12:00	2015-08-23	09:12:00	Trt
Chevy	Quincy	N1	8.516	1	2015-08-23	13:13:00	2015-08-23 13:13:00	2015-08-23 09:13:00	2015-08-23	09:13:00	Post
Chevy	Quincy	N1	13.563	1	2015-08-23	13:14:00	2015-08-23 13:14:00	2015-08-23 09:14:00	2015-08-23	09:14:00	Post
Chevy	Quincy	N1	25.008	1	2015-08-23	13:15:00	2015-08-23 13:15:00	2015-08-23 09:15:00	2015-08-23	09:15:00	Post
Chevy	Quincy	N1	5.914	1	2015-08-23	13:16:00	2015-08-23 13:16:00	2015-08-23 09:16:00	2015-08-23	09:16:00	Post
Chevy	Quincy	N1	8.555	1	2015-08-23	13:17:00	2015-08-23 13:17:00	2015-08-23 09:17:00	2015-08-23	09:17:00	Post
Chevy	Quincy	N1	5.969	1	2015-08-23	13:18:00	2015-08-23 13:18:00	2015-08-23 09:18:00	2015-08-23	09:18:00	Post
Chevy	Quincy	N1	2.922	1	2015-08-23	13:19:00	2015-08-23 13:19:00	2015-08-23 09:19:00	2015-08-23	09:19:00	Post
Chevy	Quincy	N1	4.219	1	2015-08-23	13:20:00	2015-08-23 13:20:00	2015-08-23 09:20:00	2015-08-23	09:20:00	Post
Chevy	Quincy	N1	1.398	1	2015-08-23	13:21:00	2015-08-23 13:21:00	2015-08-23 09:21:00	2015-08-23	09:21:00	Post
Chevy	Quincy	N1	0.039	1	2015-08-23	13:22:00	2015-08-23 13:22:00	2015-08-23 09:22:00	2015-08-23	09:22:00	Post
Chevy	Quincy	N1	11.477	1	2015-08-23	13:23:00	2015-08-23 13:23:00	2015-08-23 09:23:00	2015-08-23	09:23:00	Post
Chevy	Quincy	N1	167.969	1	2015-08-23	13:24:00	2015-08-23 13:24:00	2015-08-23 09:24:00	2015-08-23	09:24:00	Post
Chevy	Quincy	N1	59.898	1	2015-08-23	13:25:00	2015-08-23 13:25:00	2015-08-23 09:25:00	2015-08-23	09:25:00	Post
Chevy	Quincy	N1	11.406	1	2015-08-23	13:26:00	2015-08-23 13:26:00	2015-08-23 09:26:00	2015-08-23	09:26:00	Post
Chevy	Quincy	N1	3.125	1	2015-08-23	13:27:00	2015-08-23 13:27:00	2015-08-23 09:27:00	2015-08-23	09:27:00	Post
Chevy	Quincy	N1	1.68	1	2015-08-23	13:28:00	2015-08-23 13:28:00	2015-08-23 09:28:00	2015-08-23	09:28:00	Post
Chevy	Quincy	N1	0.375	1	2015-08-23	13:29:00	2015-08-23 13:29:00	2015-08-23 09:29:00	2015-08-23	09:29:00	Post
Chevy	Quincy	N1	0.484	1	2015-08-23	13:30:00	2015-08-23 13:30:00	2015-08-23 09:30:00	2015-08-23	09:30:00	Post
Chevy	Quincy	N1	0.617	1	2015-08-23	13:31:00	2015-08-23 13:31:00	2015-08-23 09:31:00	2015-08-23	09:31:00	Post
Chevy	Quincy	N1	1.703	1	2015-08-23	13:32:00	2015-08-23 13:32:00	2015-08-23 09:32:00	2015-08-23	09:32:00	Post
Chevy	Arthur	C-	91.734	2	2015-08-24	11:30:00	2015-08-24 11:30:00	2015-08-24 07:30:00	2015-08-24	07:30:00	Baseline
Chevy	Arthur	C-	133.719	2	2015-08-24	11:31:00	2015-08-24 11:31:00	2015-08-24 07:31:00	2015-08-24	07:31:00	Baseline
Chevy	Arthur	C-	103.922	2	2015-08-24	11:32:00	2015-08-24 11:32:00	2015-08-24 07:32:00	2015-08-24	07:32:00	Baseline
Chevy	Arthur	C-	58.797	2	2015-08-24	11:33:00	2015-08-24 11:33:00	2015-08-24 07:33:00	2015-08-24	07:33:00	Baseline
Chevy	Arthur	C-	27.523	2	2015-08-24	11:34:00	2015-08-24 11:34:00	2015-08-24 07:34:00	2015-08-24	07:34:00	Baseline
Chevy	Arthur	C-	59.672	2	2015-08-24	11:35:00	2015-08-24 11:35:00	2015-08-24 07:35:00	2015-08-24	07:35:00	Baseline
Chevy	Arthur	C-	54.133	2	2015-08-24	11:36:00	2015-08-24 11:36:00	2015-08-24 07:36:00	2015-08-24	07:36:00	Baseline
Chevy	Arthur	C-	26.414	2	2015-08-24	11:37:00	2015-08-24 11:37:00	2015-08-24 07:37:00	2015-08-24	07:37:00	Baseline
Chevy	Arthur	C-	13.656	2	2015-08-24	11:38:00	2015-08-24 11:38:00	2015-08-24 07:38:00	2015-08-24	07:38:00	Baseline
Chevy	Arthur	C-	34.047	2	2015-08-24	11:39:00	2015-08-24 11:39:00	2015-08-24 07:39:00	2015-08-24	07:39:00	Baseline
Chevy	Arthur	C-	19.031	2	2015-08-24	11:40:00	2015-08-24 11:40:00	2015-08-24 07:40:00	2015-08-24	07:40:00	Baseline
Chevy	Arthur	C-	19.797	2	2015-08-24	11:41:00	2015-08-24 11:41:00	2015-08-24 07:41:00	2015-08-24	07:41:00	Baseline
Chevy	Arthur	C-	12.633	2	2015-08-24	11:42:00	2015-08-24 11:42:00	2015-08-24 07:42:00	2015-08-24	07:42:00	Baseline
Chevy	Arthur	C-	5.555	2	2015-08-24	11:43:00	2015-08-24 11:43:00	2015-08-24 07:43:00	2015-08-24	07:43:00	Baseline
Chevy	Arthur	C-	2.938	2	2015-08-24	11:44:00	2015-08-24 11:44:00	2015-08-24 07:44:00	2015-08-24	07:44:00	Baseline
Chevy	Arthur	C-	4.523	2	2015-08-24	11:45:00	2015-08-24 11:45:00	2015-08-24 07:45:00	2015-08-24	07:45:00	Baseline
Chevy	Arthur	C-	3.344	2	2015-08-24	11:46:00	2015-08-24 11:46:00	2015-08-24 07:46:00	2015-08-24	07:46:00	Baseline
Chevy	Arthur	C-	12.398	2	2015-08-24	11:47:00	2015-08-24 11:47:00	2015-08-24 07:47:00	2015-08-24	07:47:00	Baseline
Chevy	Arthur	C-	0.602	2	2015-08-24	11:48:00	2015-08-24 11:48:00	2015-08-24 07:48:00	2015-08-24	07:48:00	Baseline
Chevy	Arthur	C-	4.023	2	2015-08-24	11:49:00	2015-08-24 11:49:00	2015-08-24 07:49:00	2015-08-24	07:49:00	Baseline
Chevy	Arthur	C-	27.274	2	2015-08-24	11:50:00	2015-08-24 11:50:00	2015-08-24 07:50:00	2015-08-24	07:50:00	Trt
Chevy	Arthur	C-	261.712	2	2015-08-24	11:51:00	2015-08-24 11:51:00	2015-08-24 07:51:00	2015-08-24	07:51:00	Trt
Chevy	Arthur	C-	69.023	2	2015-08-24	11:52:00	2015-08-24 11:52:00	2015-08-24 07:52:00	2015-08-24	07:52:00	Trt
Chevy	Arthur	C-	29.086	2	2015-08-24	11:53:00	2015-08-24 11:53:00	2015-08-24 07:53:00	2015-08-24	07:53:00	Trt
Chevy	Arthur	C-	45.891	2	2015-08-24	11:54:00	2015-08-24 11:54:00	2015-08-24 07:54:00	2015-08-24	07:54:00	Trt
Chevy	Arthur	C-	2.727	2	2015-08-24	11:55:00	2015-08-24 11:55:00	2015-08-24 07:55:00	2015-08-24	07:55:00	Trt
Chevy	Arthur	C-	1.563	2	2015-08-24	11:56:00	2015-08-24 11:56:00	2015-08-24 07:56:00	2015-08-24	07:56:00	Trt
Chevy	Arthur	C-	2.164	2	2015-08-24	11:57:00	2015-08-24 11:57:00	2015-08-24 07:57:00	2015-08-24	07:57:00	Trt
Chevy	Arthur	C-	1.492	2	2015-08-24	11:58:00	2015-08-24 11:58:00	2015-08-24 07:58:00	2015-08-24	07:58:00	Trt
Chevy	Arthur	C-	4.867	2	2015-08-24	11:59:00	2015-08-24 11:59:00	2015-08-24 07:59:00	2015-08-24	07:59:00	Trt
Chevy	Arthur	C-	0.539	2	2015-08-24	12:00:00	2015-08-24 12:00:00	2015-08-24 08:00:00	2015-08-24	08:00:00	Trt
Chevy	Arthur	C-	3.945	2	2015-08-24	12:01:00	2015-08-24 12:01:00	2015-08-24 08:01:00	2015-08-24	08:01:00	Trt
Chevy	Arthur	C-	0.156	2	2015-08-24	12:02:00	2015-08-24 12:02:00	2015-08-24 08:02:00	2015-08-24	08:02:00	Trt
Chevy	Arthur	C-	0.195	2	2015-08-24	12:03:00	2015-08-24 12:03:00	2015-08-24 08:03:00	2015-08-24	08:03:00	Trt
Chevy	Arthur	C-	4.078	2	2015-08-24	12:04:00	2015-08-24 12:04:00	2015-08-24 08:04:00	2015-08-24	08:04:00	Trt
Chevy	Arthur	C-	3.445	2	2015-08-24	12:05:00	2015-08-24 12:05:00	2015-08-24 08:05:00	2015-08-24	08:05:00	Trt
Chevy	Arthur	C-	1.172	2	2015-08-24	12:06:00	2015-08-24 12:06:00	2015-08-24 08:06:00	2015-08-24	08:06:00	Trt
Chevy	Arthur	C-	3.023	2	2015-08-24	12:07:00	2015-08-24 12:07:00	2015-08-24 08:07:00	2015-08-24	08:07:00	Trt
Chevy	Arthur	C-	0.625	2	2015-08-24	12:08:00	2015-08-24 12:08:00	2015-08-24 08:08:00	2015-08-24	08:08:00	Trt
Chevy	Arthur	C-	1.477	2	2015-08-24	12:09:00	2015-08-24 12:09:00	2015-08-24 08:09:00	2015-08-24	08:09:00	Trt
Chevy	Arthur	C-	17.875	2	2015-08-24	12:10:00	2015-08-24 12:10:00	2015-08-24 08:10:00	2015-08-24	08:10:00	Post
Chevy	Arthur	C-	18.344	2	2015-08-24	12:11:00	2015-08-24 12:11:00	2015-08-24 08:11:00	2015-08-24	08:11:00	Post
Chevy	Arthur	C-	1.906	2	2015-08-24	12:12:00	2015-08-24 12:12:00	2015-08-24 08:12:00	2015-08-24	08:12:00	Post
Chevy	Arthur	C-	1.523	2	2015-08-24	12:13:00	2015-08-24 12:13:00	2015-08-24 08:13:00	2015-08-24	08:13:00	Post
Chevy	Arthur	C-	0.469	2	2015-08-24	12:14:00	2015-08-24 12:14:00	2015-08-24 08:14:00	2015-08-24	08:14:00	Post
Chevy	Arthur	C-	1.781	2	2015-08-24	12:15:00	2015-08-24 12:15:00	2015-08-24 08:15:00	2015-08-24	08:15:00	Post
Chevy	Arthur	C-	3.898	2	2015-08-24	12:16:00	2015-08-24 12:16:00	2015-08-24 08:16:00	2015-08-24	08:16:00	Post
Chevy	Arthur	C-	5.125	2	2015-08-24	12:17:00	2015-08-24 12:17:00	2015-08-24 08:17:00	2015-08-24	08:17:00	Post
Chevy	Arthur	C-	2.141	2	2015-08-24	12:18:00	2015-08-24 12:18:00	2015-08-24 08:18:00	2015-08-24	08:18:00	Post
Chevy	Arthur	C-	1.109	2	2015-08-24	12:19:00	2015-08-24 12:19:00	2015-08-24 08:19:00	2015-08-24	08:19:00	Post
Chevy	Arthur	C-	30.758	2	2015-08-24	12:20:00	2015-08-24 12:20:00	2015-08-24 08:20:00	2015-08-24	08:20:00	Post
Chevy	Arthur	C-	119.367	2	2015-08-24	12:21:00	2015-08-24 12:21:00	2015-08-24 08:21:00	2015-08-24	08:21:00	Post
Chevy	Arthur	C-	19.664	2	2015-08-24	12:22:00	2015-08-24 12:22:00	2015-08-24 08:22:00	2015-08-24	08:22:00	Post
Chevy	Arthur	C-	13.195	2	2015-08-24	12:23:00	2015-08-24 12:23:00	2015-08-24 08:23:00	2015-08-24	08:23:00	Post
Chevy	Arthur	C-	50.469	2	2015-08-24	12:24:00	2015-08-24 12:24:00	2015-08-24 08:24:00	2015-08-24	08:24:00	Post
Chevy	Arthur	C-	36.766	2	2015-08-24	12:25:00	2015-08-24 12:25:00	2015-08-24 08:25:00	2015-08-24	08:25:00	Post
Chevy	Arthur	C-	2.039	2	2015-08-24	12:26:00	2015-08-24 12:26:00	2015-08-24 08:26:00	2015-08-24	08:26:00	Post
Chevy	Arthur	C-	4.141	2	2015-08-24	12:27:00	2015-08-24 12:27:00	2015-08-24 08:27:00	2015-08-24	08:27:00	Post
Chevy	Arthur	C-	3.375	2	2015-08-24	12:28:00	2015-08-24 12:28:00	2015-08-24 08:28:00	2015-08-24	08:28:00	Post
Chevy	Arthur	C-	3.086	2	2015-08-24	12:29:00	2015-08-24 12:29:00	2015-08-24 08:29:00	2015-08-24	08:29:00	Post
Chevy	Quincy	C-	197.235	2	2015-08-25	13:41:00	2015-08-25 13:41:00	2015-08-25 09:41:00	2015-08-25	09:41:00	Baseline
Chevy	Quincy	C-	128.328	2	2015-08-25	13:42:00	2015-08-25 13:42:00	2015-08-25 09:42:00	2015-08-25	09:42:00	Baseline
Chevy	Quincy	C-	73.289	2	2015-08-25	13:43:00	2015-08-25 13:43:00	2015-08-25 09:43:00	2015-08-25	09:43:00	Baseline
Chevy	Quincy	C-	51.836	2	2015-08-25	13:44:00	2015-08-25 13:44:00	2015-08-25 09:44:00	2015-08-25	09:44:00	Baseline
Chevy	Quincy	C-	17.281	2	2015-08-25	13:45:00	2015-08-25 13:45:00	2015-08-25 09:45:00	2015-08-25	09:45:00	Baseline
Chevy	Quincy	C-	5.953	2	2015-08-25	13:46:00	2015-08-25 13:46:00	2015-08-25 09:46:00	2015-08-25	09:46:00	Baseline
Chevy	Quincy	C-	22.406	2	2015-08-25	13:47:00	2015-08-25 13:47:00	2015-08-25 09:47:00	2015-08-25	09:47:00	Baseline
Chevy	Quincy	C-	15.711	2	2015-08-25	13:48:00	2015-08-25 13:48:00	2015-08-25 09:48:00	2015-08-25	09:48:00	Baseline
Chevy	Quincy	C-	13.797	2	2015-08-25	13:49:00	2015-08-25 13:49:00	2015-08-25 09:49:00	2015-08-25	09:49:00	Baseline
Chevy	Quincy	C-	8.672	2	2015-08-25	13:50:00	2015-08-25 13:50:00	2015-08-25 09:50:00	2015-08-25	09:50:00	Baseline
Chevy	Quincy	C-	7.578	2	2015-08-25	13:51:00	2015-08-25 13:51:00	2015-08-25 09:51:00	2015-08-25	09:51:00	Baseline
Chevy	Quincy	C-	6.555	2	2015-08-25	13:52:00	2015-08-25 13:52:00	2015-08-25 09:52:00	2015-08-25	09:52:00	Baseline
Chevy	Quincy	C-	3.445	2	2015-08-25	13:53:00	2015-08-25 13:53:00	2015-08-25 09:53:00	2015-08-25	09:53:00	Baseline
Chevy	Quincy	C-	4.711	2	2015-08-25	13:54:00	2015-08-25 13:54:00	2015-08-25 09:54:00	2015-08-25	09:54:00	Baseline
Chevy	Quincy	C-	6.578	2	2015-08-25	13:55:00	2015-08-25 13:55:00	2015-08-25 09:55:00	2015-08-25	09:55:00	Baseline
Chevy	Quincy	C-	5.609	2	2015-08-25	13:56:00	2015-08-25 13:56:00	2015-08-25 09:56:00	2015-08-25	09:56:00	Baseline
Chevy	Quincy	C-	3.781	2	2015-08-25	13:57:00	2015-08-25 13:57:00	2015-08-25 09:57:00	2015-08-25	09:57:00	Baseline
Chevy	Quincy	C-	4.805	2	2015-08-25	13:58:00	2015-08-25 13:58:00	2015-08-25 09:58:00	2015-08-25	09:58:00	Baseline
Chevy	Quincy	C-	5.852	2	2015-08-25	13:59:00	2015-08-25 13:59:00	2015-08-25 09:59:00	2015-08-25	09:59:00	Baseline
Chevy	Quincy	C-	25.172	2	2015-08-25	14:00:00	2015-08-25 14:00:00	2015-08-25 10:00:00	2015-08-25	10:00:00	Baseline
Chevy	Quincy	C-	149.235	2	2015-08-25	14:01:00	2015-08-25 14:01:00	2015-08-25 10:01:00	2015-08-25	10:01:00	Trt
Chevy	Quincy	C-	175.219	2	2015-08-25	14:02:00	2015-08-25 14:02:00	2015-08-25 10:02:00	2015-08-25	10:02:00	Trt
Chevy	Quincy	C-	129.211	2	2015-08-25	14:03:00	2015-08-25 14:03:00	2015-08-25 10:03:00	2015-08-25	10:03:00	Trt
Chevy	Quincy	C-	28.031	2	2015-08-25	14:04:00	2015-08-25 14:04:00	2015-08-25 10:04:00	2015-08-25	10:04:00	Trt
Chevy	Quincy	C-	22	2	2015-08-25	14:05:00	2015-08-25 14:05:00	2015-08-25 10:05:00	2015-08-25	10:05:00	Trt
Chevy	Quincy	C-	14.672	2	2015-08-25	14:06:00	2015-08-25 14:06:00	2015-08-25 10:06:00	2015-08-25	10:06:00	Trt
Chevy	Quincy	C-	11.781	2	2015-08-25	14:07:00	2015-08-25 14:07:00	2015-08-25 10:07:00	2015-08-25	10:07:00	Trt
Chevy	Quincy	C-	10.57	2	2015-08-25	14:08:00	2015-08-25 14:08:00	2015-08-25 10:08:00	2015-08-25	10:08:00	Trt
Chevy	Quincy	C-	13.734	2	2015-08-25	14:09:00	2015-08-25 14:09:00	2015-08-25 10:09:00	2015-08-25	10:09:00	Trt
Chevy	Quincy	C-	11.555	2	2015-08-25	14:10:00	2015-08-25 14:10:00	2015-08-25 10:10:00	2015-08-25	10:10:00	Trt
Chevy	Quincy	C-	10.375	2	2015-08-25	14:11:00	2015-08-25 14:11:00	2015-08-25 10:11:00	2015-08-25	10:11:00	Trt
Chevy	Quincy	C-	2.453	2	2015-08-25	14:12:00	2015-08-25 14:12:00	2015-08-25 10:12:00	2015-08-25	10:12:00	Trt
Chevy	Quincy	C-	1.289	2	2015-08-25	14:13:00	2015-08-25 14:13:00	2015-08-25 10:13:00	2015-08-25	10:13:00	Trt
Chevy	Quincy	C-	1.234	2	2015-08-25	14:14:00	2015-08-25 14:14:00	2015-08-25 10:14:00	2015-08-25	10:14:00	Trt
Chevy	Quincy	C-	1.727	2	2015-08-25	14:15:00	2015-08-25 14:15:00	2015-08-25 10:15:00	2015-08-25	10:15:00	Trt
Chevy	Quincy	C-	2.266	2	2015-08-25	14:16:00	2015-08-25 14:16:00	2015-08-25 10:16:00	2015-08-25	10:16:00	Trt
Chevy	Quincy	C-	0.828	2	2015-08-25	14:17:00	2015-08-25 14:17:00	2015-08-25 10:17:00	2015-08-25	10:17:00	Trt
Chevy	Quincy	C-	2.641	2	2015-08-25	14:18:00	2015-08-25 14:18:00	2015-08-25 10:18:00	2015-08-25	10:18:00	Trt
Chevy	Quincy	C-	2.383	2	2015-08-25	14:19:00	2015-08-25 14:19:00	2015-08-25 10:19:00	2015-08-25	10:19:00	Trt
Chevy	Quincy	C-	0.594	2	2015-08-25	14:20:00	2015-08-25 14:20:00	2015-08-25 10:20:00	2015-08-25	10:20:00	Trt
Chevy	Quincy	C-	27.906	2	2015-08-25	14:21:00	2015-08-25 14:21:00	2015-08-25 10:21:00	2015-08-25	10:21:00	Post
Chevy	Quincy	C-	80.703	2	2015-08-25	14:22:00	2015-08-25 14:22:00	2015-08-25 10:22:00	2015-08-25	10:22:00	Post
Chevy	Quincy	C-	35.531	2	2015-08-25	14:23:00	2015-08-25 14:23:00	2015-08-25 10:23:00	2015-08-25	10:23:00	Post
Chevy	Quincy	C-	3.844	2	2015-08-25	14:24:00	2015-08-25 14:24:00	2015-08-25 10:24:00	2015-08-25	10:24:00	Post
Chevy	Quincy	C-	10.719	2	2015-08-25	14:25:00	2015-08-25 14:25:00	2015-08-25 10:25:00	2015-08-25	10:25:00	Post
Chevy	Quincy	C-	10.867	2	2015-08-25	14:26:00	2015-08-25 14:26:00	2015-08-25 10:26:00	2015-08-25	10:26:00	Post
Chevy	Quincy	C-	11.602	2	2015-08-25	14:27:00	2015-08-25 14:27:00	2015-08-25 10:27:00	2015-08-25	10:27:00	Post
Chevy	Quincy	C-	10.789	2	2015-08-25	14:28:00	2015-08-25 14:28:00	2015-08-25 10:28:00	2015-08-25	10:28:00	Post
Chevy	Quincy	C-	4.125	2	2015-08-25	14:29:00	2015-08-25 14:29:00	2015-08-25 10:29:00	2015-08-25	10:29:00	Post
Chevy	Quincy	C-	0.055	2	2015-08-25	14:30:00	2015-08-25 14:30:00	2015-08-25 10:30:00	2015-08-25	10:30:00	Post
Chevy	Quincy	C-	19.68	2	2015-08-25	14:31:00	2015-08-25 14:31:00	2015-08-25 10:31:00	2015-08-25	10:31:00	Post
Chevy	Quincy	C-	201.687	2	2015-08-25	14:32:00	2015-08-25 14:32:00	2015-08-25 10:32:00	2015-08-25	10:32:00	Post
Chevy	Quincy	C-	61.648	2	2015-08-25	14:33:00	2015-08-25 14:33:00	2015-08-25 10:33:00	2015-08-25	10:33:00	Post
Chevy	Quincy	C-	50.516	2	2015-08-25	14:34:00	2015-08-25 14:34:00	2015-08-25 10:34:00	2015-08-25	10:34:00	Post
Chevy	Quincy	C-	9.32	2	2015-08-25	14:35:00	2015-08-25 14:35:00	2015-08-25 10:35:00	2015-08-25	10:35:00	Post
Chevy	Quincy	C-	9.422	2	2015-08-25	14:36:00	2015-08-25 14:36:00	2015-08-25 10:36:00	2015-08-25	10:36:00	Post
Chevy	Quincy	C-	3.773	2	2015-08-25	14:37:00	2015-08-25 14:37:00	2015-08-25 10:37:00	2015-08-25	10:37:00	Post
Chevy	Quincy	C-	1.234	2	2015-08-25	14:38:00	2015-08-25 14:38:00	2015-08-25 10:38:00	2015-08-25	10:38:00	Post
Chevy	Quincy	C-	0.305	2	2015-08-25	14:39:00	2015-08-25 14:39:00	2015-08-25 10:39:00	2015-08-25	10:39:00	Post
Chevy	Quincy	C-	0.539	2	2015-08-25	14:40:00	2015-08-25 14:40:00	2015-08-25 10:40:00	2015-08-25	10:40:00	Post
Chevy	Arthur	M	96.047	3	2015-08-27	11:28:00	2015-08-27 11:28:00	2015-08-27 07:28:00	2015-08-27	07:28:00	Baseline
Chevy	Arthur	M	94.773	3	2015-08-27	11:29:00	2015-08-27 11:29:00	2015-08-27 07:29:00	2015-08-27	07:29:00	Baseline
Chevy	Arthur	M	102.899	3	2015-08-27	11:30:00	2015-08-27 11:30:00	2015-08-27 07:30:00	2015-08-27	07:30:00	Baseline
Chevy	Arthur	M	133.75	3	2015-08-27	11:31:00	2015-08-27 11:31:00	2015-08-27 07:31:00	2015-08-27	07:31:00	Baseline
Chevy	Arthur	M	113.438	3	2015-08-27	11:32:00	2015-08-27 11:32:00	2015-08-27 07:32:00	2015-08-27	07:32:00	Baseline
Chevy	Arthur	M	112.602	3	2015-08-27	11:33:00	2015-08-27 11:33:00	2015-08-27 07:33:00	2015-08-27	07:33:00	Baseline
Chevy	Arthur	M	103.281	3	2015-08-27	11:34:00	2015-08-27 11:34:00	2015-08-27 07:34:00	2015-08-27	07:34:00	Baseline
Chevy	Arthur	M	90.477	3	2015-08-27	11:35:00	2015-08-27 11:35:00	2015-08-27 07:35:00	2015-08-27	07:35:00	Baseline
Chevy	Arthur	M	49.18	3	2015-08-27	11:36:00	2015-08-27 11:36:00	2015-08-27 07:36:00	2015-08-27	07:36:00	Baseline
Chevy	Arthur	M	59.328	3	2015-08-27	11:37:00	2015-08-27 11:37:00	2015-08-27 07:37:00	2015-08-27	07:37:00	Baseline
Chevy	Arthur	M	52.117	3	2015-08-27	11:38:00	2015-08-27 11:38:00	2015-08-27 07:38:00	2015-08-27	07:38:00	Baseline
Chevy	Arthur	M	83.766	3	2015-08-27	11:39:00	2015-08-27 11:39:00	2015-08-27 07:39:00	2015-08-27	07:39:00	Baseline
Chevy	Arthur	M	52.422	3	2015-08-27	11:40:00	2015-08-27 11:40:00	2015-08-27 07:40:00	2015-08-27	07:40:00	Baseline
Chevy	Arthur	M	69.086	3	2015-08-27	11:41:00	2015-08-27 11:41:00	2015-08-27 07:41:00	2015-08-27	07:41:00	Baseline
Chevy	Arthur	M	30.844	3	2015-08-27	11:42:00	2015-08-27 11:42:00	2015-08-27 07:42:00	2015-08-27	07:42:00	Baseline
Chevy	Arthur	M	45.109	3	2015-08-27	11:43:00	2015-08-27 11:43:00	2015-08-27 07:43:00	2015-08-27	07:43:00	Baseline
Chevy	Arthur	M	66.304	3	2015-08-27	11:44:00	2015-08-27 11:44:00	2015-08-27 07:44:00	2015-08-27	07:44:00	Baseline
Chevy	Arthur	M	60.766	3	2015-08-27	11:45:00	2015-08-27 11:45:00	2015-08-27 07:45:00	2015-08-27	07:45:00	Baseline
Chevy	Arthur	M	54.18	3	2015-08-27	11:46:00	2015-08-27 11:46:00	2015-08-27 07:46:00	2015-08-27	07:46:00	Baseline
Chevy	Arthur	M	51.211	3	2015-08-27	11:47:00	2015-08-27 11:47:00	2015-08-27 07:47:00	2015-08-27	07:47:00	Baseline
Chevy	Arthur	M	51.57	3	2015-08-27	11:48:00	2015-08-27 11:48:00	2015-08-27 07:48:00	2015-08-27	07:48:00	Trt
Chevy	Arthur	M	138.344	3	2015-08-27	11:49:00	2015-08-27 11:49:00	2015-08-27 07:49:00	2015-08-27	07:49:00	Trt
Chevy	Arthur	M	47.117	3	2015-08-27	11:50:00	2015-08-27 11:50:00	2015-08-27 07:50:00	2015-08-27	07:50:00	Trt
Chevy	Arthur	M	85.29	3	2015-08-27	11:51:00	2015-08-27 11:51:00	2015-08-27 07:51:00	2015-08-27	07:51:00	Trt
Chevy	Arthur	M	34.742	3	2015-08-27	11:52:00	2015-08-27 11:52:00	2015-08-27 07:52:00	2015-08-27	07:52:00	Trt
Chevy	Arthur	M	11.781	3	2015-08-27	11:53:00	2015-08-27 11:53:00	2015-08-27 07:53:00	2015-08-27	07:53:00	Trt
Chevy	Arthur	M	14.602	3	2015-08-27	11:54:00	2015-08-27 11:54:00	2015-08-27 07:54:00	2015-08-27	07:54:00	Trt
Chevy	Arthur	M	38.469	3	2015-08-27	11:55:00	2015-08-27 11:55:00	2015-08-27 07:55:00	2015-08-27	07:55:00	Trt
Chevy	Arthur	M	65.445	3	2015-08-27	11:56:00	2015-08-27 11:56:00	2015-08-27 07:56:00	2015-08-27	07:56:00	Trt
Chevy	Arthur	M	63	3	2015-08-27	11:57:00	2015-08-27 11:57:00	2015-08-27 07:57:00	2015-08-27	07:57:00	Trt
Chevy	Arthur	M	65.109	3	2015-08-27	11:58:00	2015-08-27 11:58:00	2015-08-27 07:58:00	2015-08-27	07:58:00	Trt
Chevy	Arthur	M	102.32	3	2015-08-27	11:59:00	2015-08-27 11:59:00	2015-08-27 07:59:00	2015-08-27	07:59:00	Trt
Chevy	Arthur	M	27.023	3	2015-08-27	12:00:00	2015-08-27 12:00:00	2015-08-27 08:00:00	2015-08-27	08:00:00	Trt
Chevy	Arthur	M	27.641	3	2015-08-27	12:01:00	2015-08-27 12:01:00	2015-08-27 08:01:00	2015-08-27	08:01:00	Trt
Chevy	Arthur	M	10.023	3	2015-08-27	12:02:00	2015-08-27 12:02:00	2015-08-27 08:02:00	2015-08-27	08:02:00	Trt
Chevy	Arthur	M	9.844	3	2015-08-27	12:03:00	2015-08-27 12:03:00	2015-08-27 08:03:00	2015-08-27	08:03:00	Trt
Chevy	Arthur	M	15.188	3	2015-08-27	12:04:00	2015-08-27 12:04:00	2015-08-27 08:04:00	2015-08-27	08:04:00	Trt
Chevy	Arthur	M	1.453	3	2015-08-27	12:05:00	2015-08-27 12:05:00	2015-08-27 08:05:00	2015-08-27	08:05:00	Trt
Chevy	Arthur	M	3.25	3	2015-08-27	12:06:00	2015-08-27 12:06:00	2015-08-27 08:06:00	2015-08-27	08:06:00	Trt
Chevy	Arthur	M	0.844	3	2015-08-27	12:07:00	2015-08-27 12:07:00	2015-08-27 08:07:00	2015-08-27	08:07:00	Trt
Chevy	Arthur	M	27.219	3	2015-08-27	12:08:00	2015-08-27 12:08:00	2015-08-27 08:08:00	2015-08-27	08:08:00	Post
Chevy	Arthur	M	124.461	3	2015-08-27	12:09:00	2015-08-27 12:09:00	2015-08-27 08:09:00	2015-08-27	08:09:00	Post
Chevy	Arthur	M	26.484	3	2015-08-27	12:10:00	2015-08-27 12:10:00	2015-08-27 08:10:00	2015-08-27	08:10:00	Post
Chevy	Arthur	M	13.758	3	2015-08-27	12:11:00	2015-08-27 12:11:00	2015-08-27 08:11:00	2015-08-27	08:11:00	Post
Chevy	Arthur	M	2.32	3	2015-08-27	12:12:00	2015-08-27 12:12:00	2015-08-27 08:12:00	2015-08-27	08:12:00	Post
Chevy	Arthur	M	4.18	3	2015-08-27	12:13:00	2015-08-27 12:13:00	2015-08-27 08:13:00	2015-08-27	08:13:00	Post
Chevy	Arthur	M	0.031	3	2015-08-27	12:14:00	2015-08-27 12:14:00	2015-08-27 08:14:00	2015-08-27	08:14:00	Post
Chevy	Arthur	M	0.734	3	2015-08-27	12:15:00	2015-08-27 12:15:00	2015-08-27 08:15:00	2015-08-27	08:15:00	Post
Chevy	Arthur	M	0.547	3	2015-08-27	12:16:00	2015-08-27 12:16:00	2015-08-27 08:16:00	2015-08-27	08:16:00	Post
Chevy	Arthur	M	0.961	3	2015-08-27	12:17:00	2015-08-27 12:17:00	2015-08-27 08:17:00	2015-08-27	08:17:00	Post
Chevy	Arthur	M	65.594	3	2015-08-27	12:18:00	2015-08-27 12:18:00	2015-08-27 08:18:00	2015-08-27	08:18:00	Post
Chevy	Arthur	M	53.898	3	2015-08-27	12:19:00	2015-08-27 12:19:00	2015-08-27 08:19:00	2015-08-27	08:19:00	Post
Chevy	Arthur	M	23.539	3	2015-08-27	12:20:00	2015-08-27 12:20:00	2015-08-27 08:20:00	2015-08-27	08:20:00	Post
Chevy	Arthur	M	14.438	3	2015-08-27	12:21:00	2015-08-27 12:21:00	2015-08-27 08:21:00	2015-08-27	08:21:00	Post
Chevy	Arthur	M	0.211	3	2015-08-27	12:22:00	2015-08-27 12:22:00	2015-08-27 08:22:00	2015-08-27	08:22:00	Post
Chevy	Arthur	M	1.078	3	2015-08-27	12:23:00	2015-08-27 12:23:00	2015-08-27 08:23:00	2015-08-27	08:23:00	Post
Chevy	Arthur	M	0.094	3	2015-08-27	12:24:00	2015-08-27 12:24:00	2015-08-27 08:24:00	2015-08-27	08:24:00	Post
Chevy	Arthur	M	1.109	3	2015-08-27	12:25:00	2015-08-27 12:25:00	2015-08-27 08:25:00	2015-08-27	08:25:00	Post
Chevy	Arthur	M	0.438	3	2015-08-27	12:26:00	2015-08-27 12:26:00	2015-08-27 08:26:00	2015-08-27	08:26:00	Post
Chevy	Arthur	M	0.258	3	2015-08-27	12:27:00	2015-08-27 12:27:00	2015-08-27 08:27:00	2015-08-27	08:27:00	Post
Chevy	Quincy	M	90.773	3	2015-08-28	17:38:00	2015-08-28 17:38:00	2015-08-28 13:38:00	2015-08-28	13:38:00	Baseline
Chevy	Quincy	M	87.547	3	2015-08-28	17:39:00	2015-08-28 17:39:00	2015-08-28 13:39:00	2015-08-28	13:39:00	Baseline
Chevy	Quincy	M	73.023	3	2015-08-28	17:40:00	2015-08-28 17:40:00	2015-08-28 13:40:00	2015-08-28	13:40:00	Baseline
Chevy	Quincy	M	186.688	3	2015-08-28	17:41:00	2015-08-28 17:41:00	2015-08-28 13:41:00	2015-08-28	13:41:00	Baseline
Chevy	Quincy	M	114.422	3	2015-08-28	17:42:00	2015-08-28 17:42:00	2015-08-28 13:42:00	2015-08-28	13:42:00	Baseline
Chevy	Quincy	M	112.914	3	2015-08-28	17:43:00	2015-08-28 17:43:00	2015-08-28 13:43:00	2015-08-28	13:43:00	Baseline
Chevy	Quincy	M	86.492	3	2015-08-28	17:44:00	2015-08-28 17:44:00	2015-08-28 13:44:00	2015-08-28	13:44:00	Baseline
Chevy	Quincy	M	103.109	3	2015-08-28	17:45:00	2015-08-28 17:45:00	2015-08-28 13:45:00	2015-08-28	13:45:00	Baseline
Chevy	Quincy	M	116.844	3	2015-08-28	17:46:00	2015-08-28 17:46:00	2015-08-28 13:46:00	2015-08-28	13:46:00	Baseline
Chevy	Quincy	M	114.766	3	2015-08-28	17:47:00	2015-08-28 17:47:00	2015-08-28 13:47:00	2015-08-28	13:47:00	Baseline
Chevy	Quincy	M	72.617	3	2015-08-28	17:48:00	2015-08-28 17:48:00	2015-08-28 13:48:00	2015-08-28	13:48:00	Baseline
Chevy	Quincy	M	46.375	3	2015-08-28	17:49:00	2015-08-28 17:49:00	2015-08-28 13:49:00	2015-08-28	13:49:00	Baseline
Chevy	Quincy	M	155.055	3	2015-08-28	17:50:00	2015-08-28 17:50:00	2015-08-28 13:50:00	2015-08-28	13:50:00	Baseline
Chevy	Quincy	M	88.133	3	2015-08-28	17:51:00	2015-08-28 17:51:00	2015-08-28 13:51:00	2015-08-28	13:51:00	Baseline
Chevy	Quincy	M	16.094	3	2015-08-28	17:52:00	2015-08-28 17:52:00	2015-08-28 13:52:00	2015-08-28	13:52:00	Baseline
Chevy	Quincy	M	87.039	3	2015-08-28	17:53:00	2015-08-28 17:53:00	2015-08-28 13:53:00	2015-08-28	13:53:00	Baseline
Chevy	Quincy	M	124.484	3	2015-08-28	17:54:00	2015-08-28 17:54:00	2015-08-28 13:54:00	2015-08-28	13:54:00	Baseline
Chevy	Quincy	M	73.297	3	2015-08-28	17:55:00	2015-08-28 17:55:00	2015-08-28 13:55:00	2015-08-28	13:55:00	Baseline
Chevy	Quincy	M	123.281	3	2015-08-28	17:56:00	2015-08-28 17:56:00	2015-08-28 13:56:00	2015-08-28	13:56:00	Baseline
Chevy	Quincy	M	99.602	3	2015-08-28	17:57:00	2015-08-28 17:57:00	2015-08-28 13:57:00	2015-08-28	13:57:00	Baseline
Chevy	Quincy	M	99.82	3	2015-08-28	17:58:00	2015-08-28 17:58:00	2015-08-28 13:58:00	2015-08-28	13:58:00	Trt
Chevy	Quincy	M	185.953	3	2015-08-28	17:59:00	2015-08-28 17:59:00	2015-08-28 13:59:00	2015-08-28	13:59:00	Trt
Chevy	Quincy	M	122.938	3	2015-08-28	18:00:00	2015-08-28 18:00:00	2015-08-28 14:00:00	2015-08-28	14:00:00	Trt
Chevy	Quincy	M	331.157	3	2015-08-28	18:01:00	2015-08-28 18:01:00	2015-08-28 14:01:00	2015-08-28	14:01:00	Trt
Chevy	Quincy	M	73.484	3	2015-08-28	18:02:00	2015-08-28 18:02:00	2015-08-28 14:02:00	2015-08-28	14:02:00	Trt
Chevy	Quincy	M	36.102	3	2015-08-28	18:03:00	2015-08-28 18:03:00	2015-08-28 14:03:00	2015-08-28	14:03:00	Trt
Chevy	Quincy	M	10.039	3	2015-08-28	18:04:00	2015-08-28 18:04:00	2015-08-28 14:04:00	2015-08-28	14:04:00	Trt
Chevy	Quincy	M	5.875	3	2015-08-28	18:05:00	2015-08-28 18:05:00	2015-08-28 14:05:00	2015-08-28	14:05:00	Trt
Chevy	Quincy	M	3.859	3	2015-08-28	18:06:00	2015-08-28 18:06:00	2015-08-28 14:06:00	2015-08-28	14:06:00	Trt
Chevy	Quincy	M	2.664	3	2015-08-28	18:07:00	2015-08-28 18:07:00	2015-08-28 14:07:00	2015-08-28	14:07:00	Trt
Chevy	Quincy	M	1.719	3	2015-08-28	18:08:00	2015-08-28 18:08:00	2015-08-28 14:08:00	2015-08-28	14:08:00	Trt
Chevy	Quincy	M	0.969	3	2015-08-28	18:09:00	2015-08-28 18:09:00	2015-08-28 14:09:00	2015-08-28	14:09:00	Trt
Chevy	Quincy	M	0.297	3	2015-08-28	18:10:00	2015-08-28 18:10:00	2015-08-28 14:10:00	2015-08-28	14:10:00	Trt
Chevy	Quincy	M	1.578	3	2015-08-28	18:11:00	2015-08-28 18:11:00	2015-08-28 14:11:00	2015-08-28	14:11:00	Trt
Chevy	Quincy	M	0.477	3	2015-08-28	18:12:00	2015-08-28 18:12:00	2015-08-28 14:12:00	2015-08-28	14:12:00	Trt
Chevy	Quincy	M	0.188	3	2015-08-28	18:13:00	2015-08-28 18:13:00	2015-08-28 14:13:00	2015-08-28	14:13:00	Trt
Chevy	Quincy	M	0.195	3	2015-08-28	18:14:00	2015-08-28 18:14:00	2015-08-28 14:14:00	2015-08-28	14:14:00	Trt
Chevy	Quincy	M	1.812	3	2015-08-28	18:15:00	2015-08-28 18:15:00	2015-08-28 14:15:00	2015-08-28	14:15:00	Trt
Chevy	Quincy	M	0.938	3	2015-08-28	18:16:00	2015-08-28 18:16:00	2015-08-28 14:16:00	2015-08-28	14:16:00	Trt
Chevy	Quincy	M	5.57	3	2015-08-28	18:17:00	2015-08-28 18:17:00	2015-08-28 14:17:00	2015-08-28	14:17:00	Trt
Chevy	Quincy	M	6.89	3	2015-08-28	18:18:00	2015-08-28 18:18:00	2015-08-28 14:18:00	2015-08-28	14:18:00	Post
Chevy	Quincy	M	4.836	3	2015-08-28	18:19:00	2015-08-28 18:19:00	2015-08-28 14:19:00	2015-08-28	14:19:00	Post
Chevy	Quincy	M	1.32	3	2015-08-28	18:20:00	2015-08-28 18:20:00	2015-08-28 14:20:00	2015-08-28	14:20:00	Post
Chevy	Quincy	M	2.164	3	2015-08-28	18:21:00	2015-08-28 18:21:00	2015-08-28 14:21:00	2015-08-28	14:21:00	Post
Chevy	Quincy	M	0.305	3	2015-08-28	18:22:00	2015-08-28 18:22:00	2015-08-28 14:22:00	2015-08-28	14:22:00	Post
Chevy	Quincy	M	0.82	3	2015-08-28	18:23:00	2015-08-28 18:23:00	2015-08-28 14:23:00	2015-08-28	14:23:00	Post
Chevy	Quincy	M	1.242	3	2015-08-28	18:24:00	2015-08-28 18:24:00	2015-08-28 14:24:00	2015-08-28	14:24:00	Post
Chevy	Quincy	M	2.063	3	2015-08-28	18:25:00	2015-08-28 18:25:00	2015-08-28 14:25:00	2015-08-28	14:25:00	Post
Chevy	Quincy	M	0.359	3	2015-08-28	18:26:00	2015-08-28 18:26:00	2015-08-28 14:26:00	2015-08-28	14:26:00	Post
Chevy	Quincy	M	25.172	3	2015-08-28	18:27:00	2015-08-28 18:27:00	2015-08-28 14:27:00	2015-08-28	14:27:00	Post
Chevy	Quincy	M	33.398	3	2015-08-28	18:28:00	2015-08-28 18:28:00	2015-08-28 14:28:00	2015-08-28	14:28:00	Post
Chevy	Quincy	M	6.828	3	2015-08-28	18:29:00	2015-08-28 18:29:00	2015-08-28 14:29:00	2015-08-28	14:29:00	Post
Chevy	Quincy	M	1.945	3	2015-08-28	18:30:00	2015-08-28 18:30:00	2015-08-28 14:30:00	2015-08-28	14:30:00	Post
Chevy	Quincy	M	0.266	3	2015-08-28	18:31:00	2015-08-28 18:31:00	2015-08-28 14:31:00	2015-08-28	14:31:00	Post
Chevy	Quincy	M	0.547	3	2015-08-28	18:32:00	2015-08-28 18:32:00	2015-08-28 14:32:00	2015-08-28	14:32:00	Post
Chevy	Quincy	M	0.258	3	2015-08-28	18:33:00	2015-08-28 18:33:00	2015-08-28 14:33:00	2015-08-28	14:33:00	Post
Chevy	Quincy	M	0.008	3	2015-08-28	18:34:00	2015-08-28 18:34:00	2015-08-28 14:34:00	2015-08-28	14:34:00	Post
Chevy	Quincy	M	0.313	3	2015-08-28	18:35:00	2015-08-28 18:35:00	2015-08-28 14:35:00	2015-08-28	14:35:00	Post
Chevy	Quincy	M	3.445	3	2015-08-28	18:36:00	2015-08-28 18:36:00	2015-08-28 14:36:00	2015-08-28	14:36:00	Post
Chevy	Quincy	M	19.492	3	2015-08-28	18:37:00	2015-08-28 18:37:00	2015-08-28 14:37:00	2015-08-28	14:37:00	Post
Chevy	Arthur	C+	186.219	4	2015-08-29	13:05:00	2015-08-29 13:05:00	2015-08-29 09:05:00	2015-08-29	09:05:00	Baseline
Chevy	Arthur	C+	168.141	4	2015-08-29	13:06:00	2015-08-29 13:06:00	2015-08-29 09:06:00	2015-08-29	09:06:00	Baseline
Chevy	Arthur	C+	87.359	4	2015-08-29	13:07:00	2015-08-29 13:07:00	2015-08-29 09:07:00	2015-08-29	09:07:00	Baseline
Chevy	Arthur	C+	123.609	4	2015-08-29	13:08:00	2015-08-29 13:08:00	2015-08-29 09:08:00	2015-08-29	09:08:00	Baseline
Chevy	Arthur	C+	41.797	4	2015-08-29	13:09:00	2015-08-29 13:09:00	2015-08-29 09:09:00	2015-08-29	09:09:00	Baseline
Chevy	Arthur	C+	37.258	4	2015-08-29	13:10:00	2015-08-29 13:10:00	2015-08-29 09:10:00	2015-08-29	09:10:00	Baseline
Chevy	Arthur	C+	128.094	4	2015-08-29	13:11:00	2015-08-29 13:11:00	2015-08-29 09:11:00	2015-08-29	09:11:00	Baseline
Chevy	Arthur	C+	119.297	4	2015-08-29	13:12:00	2015-08-29 13:12:00	2015-08-29 09:12:00	2015-08-29	09:12:00	Baseline
Chevy	Arthur	C+	87.594	4	2015-08-29	13:13:00	2015-08-29 13:13:00	2015-08-29 09:13:00	2015-08-29	09:13:00	Baseline
Chevy	Arthur	C+	142.258	4	2015-08-29	13:14:00	2015-08-29 13:14:00	2015-08-29 09:14:00	2015-08-29	09:14:00	Baseline
Chevy	Arthur	C+	65.968	4	2015-08-29	13:15:00	2015-08-29 13:15:00	2015-08-29 09:15:00	2015-08-29	09:15:00	Baseline
Chevy	Arthur	C+	117.578	4	2015-08-29	13:16:00	2015-08-29 13:16:00	2015-08-29 09:16:00	2015-08-29	09:16:00	Baseline
Chevy	Arthur	C+	197.079	4	2015-08-29	13:17:00	2015-08-29 13:17:00	2015-08-29 09:17:00	2015-08-29	09:17:00	Baseline
Chevy	Arthur	C+	130.593	4	2015-08-29	13:18:00	2015-08-29 13:18:00	2015-08-29 09:18:00	2015-08-29	09:18:00	Baseline
Chevy	Arthur	C+	168.391	4	2015-08-29	13:19:00	2015-08-29 13:19:00	2015-08-29 09:19:00	2015-08-29	09:19:00	Baseline
Chevy	Arthur	C+	36.672	4	2015-08-29	13:20:00	2015-08-29 13:20:00	2015-08-29 09:20:00	2015-08-29	09:20:00	Baseline
Chevy	Arthur	C+	26.141	4	2015-08-29	13:21:00	2015-08-29 13:21:00	2015-08-29 09:21:00	2015-08-29	09:21:00	Baseline
Chevy	Arthur	C+	94.078	4	2015-08-29	13:22:00	2015-08-29 13:22:00	2015-08-29 09:22:00	2015-08-29	09:22:00	Baseline
Chevy	Arthur	C+	152.281	4	2015-08-29	13:23:00	2015-08-29 13:23:00	2015-08-29 09:23:00	2015-08-29	09:23:00	Baseline
Chevy	Arthur	C+	87.704	4	2015-08-29	13:24:00	2015-08-29 13:24:00	2015-08-29 09:24:00	2015-08-29	09:24:00	Baseline
Chevy	Arthur	C+	90.993	4	2015-08-29	13:25:00	2015-08-29 13:25:00	2015-08-29 09:25:00	2015-08-29	09:25:00	Trt
Chevy	Arthur	C+	196.524	4	2015-08-29	13:26:00	2015-08-29 13:26:00	2015-08-29 09:26:00	2015-08-29	09:26:00	Trt
Chevy	Arthur	C+	206.984	4	2015-08-29	13:27:00	2015-08-29 13:27:00	2015-08-29 09:27:00	2015-08-29	09:27:00	Trt
Chevy	Arthur	C+	45.891	4	2015-08-29	13:28:00	2015-08-29 13:28:00	2015-08-29 09:28:00	2015-08-29	09:28:00	Trt
Chevy	Arthur	C+	38.305	4	2015-08-29	13:29:00	2015-08-29 13:29:00	2015-08-29 09:29:00	2015-08-29	09:29:00	Trt
Chevy	Arthur	C+	104.469	4	2015-08-29	13:30:00	2015-08-29 13:30:00	2015-08-29 09:30:00	2015-08-29	09:30:00	Trt
Chevy	Arthur	C+	39.539	4	2015-08-29	13:31:00	2015-08-29 13:31:00	2015-08-29 09:31:00	2015-08-29	09:31:00	Trt
Chevy	Arthur	C+	9.211	4	2015-08-29	13:32:00	2015-08-29 13:32:00	2015-08-29 09:32:00	2015-08-29	09:32:00	Trt
Chevy	Arthur	C+	2.297	4	2015-08-29	13:33:00	2015-08-29 13:33:00	2015-08-29 09:33:00	2015-08-29	09:33:00	Trt
Chevy	Arthur	C+	0.828	4	2015-08-29	13:34:00	2015-08-29 13:34:00	2015-08-29 09:34:00	2015-08-29	09:34:00	Trt
Chevy	Arthur	C+	2.789	4	2015-08-29	13:35:00	2015-08-29 13:35:00	2015-08-29 09:35:00	2015-08-29	09:35:00	Trt
Chevy	Arthur	C+	8.672	4	2015-08-29	13:36:00	2015-08-29 13:36:00	2015-08-29 09:36:00	2015-08-29	09:36:00	Trt
Chevy	Arthur	C+	5.258	4	2015-08-29	13:37:00	2015-08-29 13:37:00	2015-08-29 09:37:00	2015-08-29	09:37:00	Trt
Chevy	Arthur	C+	4.766	4	2015-08-29	13:38:00	2015-08-29 13:38:00	2015-08-29 09:38:00	2015-08-29	09:38:00	Trt
Chevy	Arthur	C+	1.602	4	2015-08-29	13:39:00	2015-08-29 13:39:00	2015-08-29 09:39:00	2015-08-29	09:39:00	Trt
Chevy	Arthur	C+	3.188	4	2015-08-29	13:40:00	2015-08-29 13:40:00	2015-08-29 09:40:00	2015-08-29	09:40:00	Trt
Chevy	Arthur	C+	0.297	4	2015-08-29	13:41:00	2015-08-29 13:41:00	2015-08-29 09:41:00	2015-08-29	09:41:00	Trt
Chevy	Arthur	C+	1.711	4	2015-08-29	13:42:00	2015-08-29 13:42:00	2015-08-29 09:42:00	2015-08-29	09:42:00	Trt
Chevy	Arthur	C+	0.758	4	2015-08-29	13:43:00	2015-08-29 13:43:00	2015-08-29 09:43:00	2015-08-29	09:43:00	Trt
Chevy	Arthur	C+	0.492	4	2015-08-29	13:44:00	2015-08-29 13:44:00	2015-08-29 09:44:00	2015-08-29	09:44:00	Trt
Chevy	Arthur	C+	42.25	4	2015-08-29	13:45:00	2015-08-29 13:45:00	2015-08-29 09:45:00	2015-08-29	09:45:00	Post
Chevy	Arthur	C+	7.617	4	2015-08-29	13:46:00	2015-08-29 13:46:00	2015-08-29 09:46:00	2015-08-29	09:46:00	Post
Chevy	Arthur	C+	2.586	4	2015-08-29	13:47:00	2015-08-29 13:47:00	2015-08-29 09:47:00	2015-08-29	09:47:00	Post
Chevy	Arthur	C+	1.133	4	2015-08-29	13:48:00	2015-08-29 13:48:00	2015-08-29 09:48:00	2015-08-29	09:48:00	Post
Chevy	Arthur	C+	14.508	4	2015-08-29	13:49:00	2015-08-29 13:49:00	2015-08-29 09:49:00	2015-08-29	09:49:00	Post
Chevy	Arthur	C+	1.742	4	2015-08-29	13:50:00	2015-08-29 13:50:00	2015-08-29 09:50:00	2015-08-29	09:50:00	Post
Chevy	Arthur	C+	1.266	4	2015-08-29	13:51:00	2015-08-29 13:51:00	2015-08-29 09:51:00	2015-08-29	09:51:00	Post
Chevy	Arthur	C+	2.852	4	2015-08-29	13:52:00	2015-08-29 13:52:00	2015-08-29 09:52:00	2015-08-29	09:52:00	Post
Chevy	Arthur	C+	0.805	4	2015-08-29	13:53:00	2015-08-29 13:53:00	2015-08-29 09:53:00	2015-08-29	09:53:00	Post
Chevy	Arthur	C+	0.578	4	2015-08-29	13:54:00	2015-08-29 13:54:00	2015-08-29 09:54:00	2015-08-29	09:54:00	Post
Chevy	Arthur	C+	82.758	4	2015-08-29	13:55:00	2015-08-29 13:55:00	2015-08-29 09:55:00	2015-08-29	09:55:00	Post
Chevy	Arthur	C+	55.219	4	2015-08-29	13:56:00	2015-08-29 13:56:00	2015-08-29 09:56:00	2015-08-29	09:56:00	Post
Chevy	Arthur	C+	33.344	4	2015-08-29	13:57:00	2015-08-29 13:57:00	2015-08-29 09:57:00	2015-08-29	09:57:00	Post
Chevy	Arthur	C+	7.789	4	2015-08-29	13:58:00	2015-08-29 13:58:00	2015-08-29 09:58:00	2015-08-29	09:58:00	Post
Chevy	Arthur	C+	1.289	4	2015-08-29	13:59:00	2015-08-29 13:59:00	2015-08-29 09:59:00	2015-08-29	09:59:00	Post
Chevy	Arthur	C+	0.82	4	2015-08-29	14:00:00	2015-08-29 14:00:00	2015-08-29 10:00:00	2015-08-29	10:00:00	Post
Chevy	Arthur	C+	0.344	4	2015-08-29	14:01:00	2015-08-29 14:01:00	2015-08-29 10:01:00	2015-08-29	10:01:00	Post
Chevy	Arthur	C+	1.133	4	2015-08-29	14:02:00	2015-08-29 14:02:00	2015-08-29 10:02:00	2015-08-29	10:02:00	Post
Chevy	Arthur	C+	1.688	4	2015-08-29	14:03:00	2015-08-29 14:03:00	2015-08-29 10:03:00	2015-08-29	10:03:00	Post
Chevy	Arthur	C+	0.906	4	2015-08-29	14:04:00	2015-08-29 14:04:00	2015-08-29 10:04:00	2015-08-29	10:04:00	Post
Chevy	Arthur	N2	167.43	5	2015-08-31	11:35:00	2015-08-31 11:35:00	2015-08-31 07:35:00	2015-08-31	07:35:00	Baseline
Chevy	Arthur	N2	75.008	5	2015-08-31	11:36:00	2015-08-31 11:36:00	2015-08-31 07:36:00	2015-08-31	07:36:00	Baseline
Chevy	Arthur	N2	93.625	5	2015-08-31	11:37:00	2015-08-31 11:37:00	2015-08-31 07:37:00	2015-08-31	07:37:00	Baseline
Chevy	Arthur	N2	112.242	5	2015-08-31	11:38:00	2015-08-31 11:38:00	2015-08-31 07:38:00	2015-08-31	07:38:00	Baseline
Chevy	Arthur	N2	96.648	5	2015-08-31	11:39:00	2015-08-31 11:39:00	2015-08-31 07:39:00	2015-08-31	07:39:00	Baseline
Chevy	Arthur	N2	119.531	5	2015-08-31	11:40:00	2015-08-31 11:40:00	2015-08-31 07:40:00	2015-08-31	07:40:00	Baseline
Chevy	Arthur	N2	135.383	5	2015-08-31	11:41:00	2015-08-31 11:41:00	2015-08-31 07:41:00	2015-08-31	07:41:00	Baseline
Chevy	Arthur	N2	106.985	5	2015-08-31	11:42:00	2015-08-31 11:42:00	2015-08-31 07:42:00	2015-08-31	07:42:00	Baseline
Chevy	Arthur	N2	86.617	5	2015-08-31	11:43:00	2015-08-31 11:43:00	2015-08-31 07:43:00	2015-08-31	07:43:00	Baseline
Chevy	Arthur	N2	84.469	5	2015-08-31	11:44:00	2015-08-31 11:44:00	2015-08-31 07:44:00	2015-08-31	07:44:00	Baseline
Chevy	Arthur	N2	61.758	5	2015-08-31	11:45:00	2015-08-31 11:45:00	2015-08-31 07:45:00	2015-08-31	07:45:00	Baseline
Chevy	Arthur	N2	27.313	5	2015-08-31	11:46:00	2015-08-31 11:46:00	2015-08-31 07:46:00	2015-08-31	07:46:00	Baseline
Chevy	Arthur	N2	17.047	5	2015-08-31	11:47:00	2015-08-31 11:47:00	2015-08-31 07:47:00	2015-08-31	07:47:00	Baseline
Chevy	Arthur	N2	15.219	5	2015-08-31	11:48:00	2015-08-31 11:48:00	2015-08-31 07:48:00	2015-08-31	07:48:00	Baseline
Chevy	Arthur	N2	5.305	5	2015-08-31	11:49:00	2015-08-31 11:49:00	2015-08-31 07:49:00	2015-08-31	07:49:00	Baseline
Chevy	Arthur	N2	3.68	5	2015-08-31	11:50:00	2015-08-31 11:50:00	2015-08-31 07:50:00	2015-08-31	07:50:00	Baseline
Chevy	Arthur	N2	28.133	5	2015-08-31	11:51:00	2015-08-31 11:51:00	2015-08-31 07:51:00	2015-08-31	07:51:00	Baseline
Chevy	Arthur	N2	44.641	5	2015-08-31	11:52:00	2015-08-31 11:52:00	2015-08-31 07:52:00	2015-08-31	07:52:00	Baseline
Chevy	Arthur	N2	9.227	5	2015-08-31	11:53:00	2015-08-31 11:53:00	2015-08-31 07:53:00	2015-08-31	07:53:00	Baseline
Chevy	Arthur	N2	5.609	5	2015-08-31	11:54:00	2015-08-31 11:54:00	2015-08-31 07:54:00	2015-08-31	07:54:00	Baseline
Chevy	Arthur	N2	114.891	5	2015-08-31	11:55:00	2015-08-31 11:55:00	2015-08-31 07:55:00	2015-08-31	07:55:00	Trt
Chevy	Arthur	N2	124.852	5	2015-08-31	11:56:00	2015-08-31 11:56:00	2015-08-31 07:56:00	2015-08-31	07:56:00	Trt
Chevy	Arthur	N2	109.953	5	2015-08-31	11:57:00	2015-08-31 11:57:00	2015-08-31 07:57:00	2015-08-31	07:57:00	Trt
Chevy	Arthur	N2	221.312	5	2015-08-31	11:58:00	2015-08-31 11:58:00	2015-08-31 07:58:00	2015-08-31	07:58:00	Trt
Chevy	Arthur	N2	111.438	5	2015-08-31	11:59:00	2015-08-31 11:59:00	2015-08-31 07:59:00	2015-08-31	07:59:00	Trt
Chevy	Arthur	N2	225.766	5	2015-08-31	12:00:00	2015-08-31 12:00:00	2015-08-31 08:00:00	2015-08-31	08:00:00	Trt
Chevy	Arthur	N2	56.234	5	2015-08-31	12:01:00	2015-08-31 12:01:00	2015-08-31 08:01:00	2015-08-31	08:01:00	Trt
Chevy	Arthur	N2	159.562	5	2015-08-31	12:02:00	2015-08-31 12:02:00	2015-08-31 08:02:00	2015-08-31	08:02:00	Trt
Chevy	Arthur	N2	372.172	5	2015-08-31	12:03:00	2015-08-31 12:03:00	2015-08-31 08:03:00	2015-08-31	08:03:00	Trt
Chevy	Arthur	N2	55.539	5	2015-08-31	12:04:00	2015-08-31 12:04:00	2015-08-31 08:04:00	2015-08-31	08:04:00	Trt
Chevy	Arthur	N2	105.234	5	2015-08-31	12:05:00	2015-08-31 12:05:00	2015-08-31 08:05:00	2015-08-31	08:05:00	Trt
Chevy	Arthur	N2	74.141	5	2015-08-31	12:06:00	2015-08-31 12:06:00	2015-08-31 08:06:00	2015-08-31	08:06:00	Trt
Chevy	Arthur	N2	65.547	5	2015-08-31	12:07:00	2015-08-31 12:07:00	2015-08-31 08:07:00	2015-08-31	08:07:00	Trt
Chevy	Arthur	N2	16.547	5	2015-08-31	12:08:00	2015-08-31 12:08:00	2015-08-31 08:08:00	2015-08-31	08:08:00	Trt
Chevy	Arthur	N2	17.953	5	2015-08-31	12:09:00	2015-08-31 12:09:00	2015-08-31 08:09:00	2015-08-31	08:09:00	Trt
Chevy	Arthur	N2	11.133	5	2015-08-31	12:10:00	2015-08-31 12:10:00	2015-08-31 08:10:00	2015-08-31	08:10:00	Trt
Chevy	Arthur	N2	14.156	5	2015-08-31	12:11:00	2015-08-31 12:11:00	2015-08-31 08:11:00	2015-08-31	08:11:00	Trt
Chevy	Arthur	N2	5.414	5	2015-08-31	12:12:00	2015-08-31 12:12:00	2015-08-31 08:12:00	2015-08-31	08:12:00	Trt
Chevy	Arthur	N2	9.781	5	2015-08-31	12:13:00	2015-08-31 12:13:00	2015-08-31 08:13:00	2015-08-31	08:13:00	Trt
Chevy	Arthur	N2	58.016	5	2015-08-31	12:14:00	2015-08-31 12:14:00	2015-08-31 08:14:00	2015-08-31	08:14:00	Trt
Chevy	Arthur	N2	99.071	5	2015-08-31	12:15:00	2015-08-31 12:15:00	2015-08-31 08:15:00	2015-08-31	08:15:00	Post
Chevy	Arthur	N2	38.742	5	2015-08-31	12:16:00	2015-08-31 12:16:00	2015-08-31 08:16:00	2015-08-31	08:16:00	Post
Chevy	Arthur	N2	8.008	5	2015-08-31	12:17:00	2015-08-31 12:17:00	2015-08-31 08:17:00	2015-08-31	08:17:00	Post
Chevy	Arthur	N2	8.914	5	2015-08-31	12:18:00	2015-08-31 12:18:00	2015-08-31 08:18:00	2015-08-31	08:18:00	Post
Chevy	Arthur	N2	1.313	5	2015-08-31	12:19:00	2015-08-31 12:19:00	2015-08-31 08:19:00	2015-08-31	08:19:00	Post
Chevy	Arthur	N2	1.383	5	2015-08-31	12:20:00	2015-08-31 12:20:00	2015-08-31 08:20:00	2015-08-31	08:20:00	Post
Chevy	Arthur	N2	4.703	5	2015-08-31	12:21:00	2015-08-31 12:21:00	2015-08-31 08:21:00	2015-08-31	08:21:00	Post
Chevy	Arthur	N2	2.563	5	2015-08-31	12:22:00	2015-08-31 12:22:00	2015-08-31 08:22:00	2015-08-31	08:22:00	Post
Chevy	Arthur	N2	0.656	5	2015-08-31	12:23:00	2015-08-31 12:23:00	2015-08-31 08:23:00	2015-08-31	08:23:00	Post
Chevy	Arthur	N2	0.555	5	2015-08-31	12:24:00	2015-08-31 12:24:00	2015-08-31 08:24:00	2015-08-31	08:24:00	Post
Chevy	Arthur	N2	63.219	5	2015-08-31	12:25:00	2015-08-31 12:25:00	2015-08-31 08:25:00	2015-08-31	08:25:00	Post
Chevy	Arthur	N2	43.609	5	2015-08-31	12:26:00	2015-08-31 12:26:00	2015-08-31 08:26:00	2015-08-31	08:26:00	Post
Chevy	Arthur	N2	33.391	5	2015-08-31	12:27:00	2015-08-31 12:27:00	2015-08-31 08:27:00	2015-08-31	08:27:00	Post
Chevy	Arthur	N2	26.047	5	2015-08-31	12:28:00	2015-08-31 12:28:00	2015-08-31 08:28:00	2015-08-31	08:28:00	Post
Chevy	Arthur	N2	8.102	5	2015-08-31	12:29:00	2015-08-31 12:29:00	2015-08-31 08:29:00	2015-08-31	08:29:00	Post
Chevy	Arthur	N2	13.734	5	2015-08-31	12:30:00	2015-08-31 12:30:00	2015-08-31 08:30:00	2015-08-31	08:30:00	Post
Chevy	Arthur	N2	5.664	5	2015-08-31	12:31:00	2015-08-31 12:31:00	2015-08-31 08:31:00	2015-08-31	08:31:00	Post
Chevy	Arthur	N2	29.68	5	2015-08-31	12:32:00	2015-08-31 12:32:00	2015-08-31 08:32:00	2015-08-31	08:32:00	Post
Chevy	Arthur	N2	0.953	5	2015-08-31	12:33:00	2015-08-31 12:33:00	2015-08-31 08:33:00	2015-08-31	08:33:00	Post
Chevy	Arthur	N2	0.711	5	2015-08-31	12:34:00	2015-08-31 12:34:00	2015-08-31 08:34:00	2015-08-31	08:34:00	Post
Chevy	Quincy	N2	119.297	4	2015-09-02	11:38:00	2015-09-02 11:38:00	2015-09-02 07:38:00	2015-09-02	07:38:00	Baseline
Chevy	Quincy	N2	140.375	4	2015-09-02	11:39:00	2015-09-02 11:39:00	2015-09-02 07:39:00	2015-09-02	07:39:00	Baseline
Chevy	Quincy	N2	119.5	4	2015-09-02	11:40:00	2015-09-02 11:40:00	2015-09-02 07:40:00	2015-09-02	07:40:00	Baseline
Chevy	Quincy	N2	27.891	4	2015-09-02	11:41:00	2015-09-02 11:41:00	2015-09-02 07:41:00	2015-09-02	07:41:00	Baseline
Chevy	Quincy	N2	39.242	4	2015-09-02	11:42:00	2015-09-02 11:42:00	2015-09-02 07:42:00	2015-09-02	07:42:00	Baseline
Chevy	Quincy	N2	83.297	4	2015-09-02	11:43:00	2015-09-02 11:43:00	2015-09-02 07:43:00	2015-09-02	07:43:00	Baseline
Chevy	Quincy	N2	46.781	4	2015-09-02	11:44:00	2015-09-02 11:44:00	2015-09-02 07:44:00	2015-09-02	07:44:00	Baseline
Chevy	Quincy	N2	6.617	4	2015-09-02	11:45:00	2015-09-02 11:45:00	2015-09-02 07:45:00	2015-09-02	07:45:00	Baseline
Chevy	Quincy	N2	5.82	4	2015-09-02	11:46:00	2015-09-02 11:46:00	2015-09-02 07:46:00	2015-09-02	07:46:00	Baseline
Chevy	Quincy	N2	5.516	4	2015-09-02	11:47:00	2015-09-02 11:47:00	2015-09-02 07:47:00	2015-09-02	07:47:00	Baseline
Chevy	Quincy	N2	1.836	4	2015-09-02	11:48:00	2015-09-02 11:48:00	2015-09-02 07:48:00	2015-09-02	07:48:00	Baseline
Chevy	Quincy	N2	2.586	4	2015-09-02	11:49:00	2015-09-02 11:49:00	2015-09-02 07:49:00	2015-09-02	07:49:00	Baseline
Chevy	Quincy	N2	3.359	4	2015-09-02	11:50:00	2015-09-02 11:50:00	2015-09-02 07:50:00	2015-09-02	07:50:00	Baseline
Chevy	Quincy	N2	14.914	4	2015-09-02	11:51:00	2015-09-02 11:51:00	2015-09-02 07:51:00	2015-09-02	07:51:00	Baseline
Chevy	Quincy	N2	3.914	4	2015-09-02	11:52:00	2015-09-02 11:52:00	2015-09-02 07:52:00	2015-09-02	07:52:00	Baseline
Chevy	Quincy	N2	4.453	4	2015-09-02	11:53:00	2015-09-02 11:53:00	2015-09-02 07:53:00	2015-09-02	07:53:00	Baseline
Chevy	Quincy	N2	3.609	4	2015-09-02	11:54:00	2015-09-02 11:54:00	2015-09-02 07:54:00	2015-09-02	07:54:00	Baseline
Chevy	Quincy	N2	0.945	4	2015-09-02	11:55:00	2015-09-02 11:55:00	2015-09-02 07:55:00	2015-09-02	07:55:00	Baseline
Chevy	Quincy	N2	0.977	4	2015-09-02	11:56:00	2015-09-02 11:56:00	2015-09-02 07:56:00	2015-09-02	07:56:00	Baseline
Chevy	Quincy	N2	3.273	4	2015-09-02	11:57:00	2015-09-02 11:57:00	2015-09-02 07:57:00	2015-09-02	07:57:00	Baseline
Chevy	Quincy	N2	6.094	4	2015-09-02	11:58:00	2015-09-02 11:58:00	2015-09-02 07:58:00	2015-09-02	07:58:00	Baseline
Chevy	Quincy	N2	30.508	4	2015-09-02	11:59:00	2015-09-02 11:59:00	2015-09-02 07:59:00	2015-09-02	07:59:00	Baseline
Chevy	Quincy	N2	132.719	4	2015-09-02	12:00:00	2015-09-02 12:00:00	2015-09-02 08:00:00	2015-09-02	08:00:00	Trt
Chevy	Quincy	N2	215.992	4	2015-09-02	12:01:00	2015-09-02 12:01:00	2015-09-02 08:01:00	2015-09-02	08:01:00	Trt
Chevy	Quincy	N2	145.531	4	2015-09-02	12:02:00	2015-09-02 12:02:00	2015-09-02 08:02:00	2015-09-02	08:02:00	Trt
Chevy	Quincy	N2	95.523	4	2015-09-02	12:03:00	2015-09-02 12:03:00	2015-09-02 08:03:00	2015-09-02	08:03:00	Trt
Chevy	Quincy	N2	257.867	4	2015-09-02	12:04:00	2015-09-02 12:04:00	2015-09-02 08:04:00	2015-09-02	08:04:00	Trt
Chevy	Quincy	N2	255.267	4	2015-09-02	12:05:00	2015-09-02 12:05:00	2015-09-02 08:05:00	2015-09-02	08:05:00	Trt
Chevy	Quincy	N2	189.305	4	2015-09-02	12:06:00	2015-09-02 12:06:00	2015-09-02 08:06:00	2015-09-02	08:06:00	Trt
Chevy	Quincy	N2	155.539	4	2015-09-02	12:07:00	2015-09-02 12:07:00	2015-09-02 08:07:00	2015-09-02	08:07:00	Trt
Chevy	Quincy	N2	68.765	4	2015-09-02	12:08:00	2015-09-02 12:08:00	2015-09-02 08:08:00	2015-09-02	08:08:00	Trt
Chevy	Quincy	N2	168.735	4	2015-09-02	12:09:00	2015-09-02 12:09:00	2015-09-02 08:09:00	2015-09-02	08:09:00	Trt
Chevy	Quincy	N2	450.859	4	2015-09-02	12:10:00	2015-09-02 12:10:00	2015-09-02 08:10:00	2015-09-02	08:10:00	Trt
Chevy	Quincy	N2	15.68	4	2015-09-02	12:11:00	2015-09-02 12:11:00	2015-09-02 08:11:00	2015-09-02	08:11:00	Trt
Chevy	Quincy	N2	13	4	2015-09-02	12:12:00	2015-09-02 12:12:00	2015-09-02 08:12:00	2015-09-02	08:12:00	Trt
Chevy	Quincy	N2	9.656	4	2015-09-02	12:13:00	2015-09-02 12:13:00	2015-09-02 08:13:00	2015-09-02	08:13:00	Trt
Chevy	Quincy	N2	96.133	4	2015-09-02	12:14:00	2015-09-02 12:14:00	2015-09-02 08:14:00	2015-09-02	08:14:00	Trt
Chevy	Quincy	N2	357.461	4	2015-09-02	12:15:00	2015-09-02 12:15:00	2015-09-02 08:15:00	2015-09-02	08:15:00	Trt
Chevy	Quincy	N2	112.868	4	2015-09-02	12:16:00	2015-09-02 12:16:00	2015-09-02 08:16:00	2015-09-02	08:16:00	Trt
Chevy	Quincy	N2	147.469	4	2015-09-02	12:17:00	2015-09-02 12:17:00	2015-09-02 08:17:00	2015-09-02	08:17:00	Trt
Chevy	Quincy	N2	171.203	4	2015-09-02	12:18:00	2015-09-02 12:18:00	2015-09-02 08:18:00	2015-09-02	08:18:00	Trt
Chevy	Quincy	N2	150.945	4	2015-09-02	12:19:00	2015-09-02 12:19:00	2015-09-02 08:19:00	2015-09-02	08:19:00	Trt
Chevy	Quincy	N2	118.805	4	2015-09-02	12:20:00	2015-09-02 12:20:00	2015-09-02 08:20:00	2015-09-02	08:20:00	Trt
Chevy	Quincy	N2	120.726	4	2015-09-02	12:21:00	2015-09-02 12:21:00	2015-09-02 08:21:00	2015-09-02	08:21:00	Post
Chevy	Quincy	N2	90.367	4	2015-09-02	12:22:00	2015-09-02 12:22:00	2015-09-02 08:22:00	2015-09-02	08:22:00	Post
Chevy	Quincy	N2	12.039	4	2015-09-02	12:23:00	2015-09-02 12:23:00	2015-09-02 08:23:00	2015-09-02	08:23:00	Post
Chevy	Quincy	N2	13.352	4	2015-09-02	12:24:00	2015-09-02 12:24:00	2015-09-02 08:24:00	2015-09-02	08:24:00	Post
Chevy	Quincy	N2	4.508	4	2015-09-02	12:25:00	2015-09-02 12:25:00	2015-09-02 08:25:00	2015-09-02	08:25:00	Post
Chevy	Quincy	N2	1.773	4	2015-09-02	12:26:00	2015-09-02 12:26:00	2015-09-02 08:26:00	2015-09-02	08:26:00	Post
Chevy	Quincy	N2	0.922	4	2015-09-02	12:27:00	2015-09-02 12:27:00	2015-09-02 08:27:00	2015-09-02	08:27:00	Post
Chevy	Quincy	N2	2.148	4	2015-09-02	12:28:00	2015-09-02 12:28:00	2015-09-02 08:28:00	2015-09-02	08:28:00	Post
Chevy	Quincy	N2	1.523	4	2015-09-02	12:29:00	2015-09-02 12:29:00	2015-09-02 08:29:00	2015-09-02	08:29:00	Post
Chevy	Quincy	N2	28.031	4	2015-09-02	12:30:00	2015-09-02 12:30:00	2015-09-02 08:30:00	2015-09-02	08:30:00	Post
Chevy	Quincy	N2	75.899	4	2015-09-02	12:31:00	2015-09-02 12:31:00	2015-09-02 08:31:00	2015-09-02	08:31:00	Post
Chevy	Quincy	N2	3.383	4	2015-09-02	12:32:00	2015-09-02 12:32:00	2015-09-02 08:32:00	2015-09-02	08:32:00	Post
Chevy	Quincy	N2	0.836	4	2015-09-02	12:33:00	2015-09-02 12:33:00	2015-09-02 08:33:00	2015-09-02	08:33:00	Post
Chevy	Quincy	N2	0.547	4	2015-09-02	12:34:00	2015-09-02 12:34:00	2015-09-02 08:34:00	2015-09-02	08:34:00	Post
Chevy	Quincy	N2	0.109	4	2015-09-02	12:35:00	2015-09-02 12:35:00	2015-09-02 08:35:00	2015-09-02	08:35:00	Post
Chevy	Quincy	N2	0.43	4	2015-09-02	12:36:00	2015-09-02 12:36:00	2015-09-02 08:36:00	2015-09-02	08:36:00	Post
Chevy	Quincy	N2	0.258	4	2015-09-02	12:37:00	2015-09-02 12:37:00	2015-09-02 08:37:00	2015-09-02	08:37:00	Post
Chevy	Quincy	N2	2.133	4	2015-09-02	12:38:00	2015-09-02 12:38:00	2015-09-02 08:38:00	2015-09-02	08:38:00	Post
Chevy	Quincy	N2	1.258	4	2015-09-02	12:39:00	2015-09-02 12:39:00	2015-09-02 08:39:00	2015-09-02	08:39:00	Post
Chevy	Quincy	N2	14.734	4	2015-09-02	12:40:00	2015-09-02 12:40:00	2015-09-02 08:40:00	2015-09-02	08:40:00	Post
Chevy	Quincy	C+	82.789	5	2015-09-03	11:20:00	2015-09-03 11:20:00	2015-09-03 07:20:00	2015-09-03	07:20:00	Baseline
Chevy	Quincy	C+	93.008	5	2015-09-03	11:21:00	2015-09-03 11:21:00	2015-09-03 07:21:00	2015-09-03	07:21:00	Baseline
Chevy	Quincy	C+	32.148	5	2015-09-03	11:22:00	2015-09-03 11:22:00	2015-09-03 07:22:00	2015-09-03	07:22:00	Baseline
Chevy	Quincy	C+	14.18	5	2015-09-03	11:23:00	2015-09-03 11:23:00	2015-09-03 07:23:00	2015-09-03	07:23:00	Baseline
Chevy	Quincy	C+	9.867	5	2015-09-03	11:24:00	2015-09-03 11:24:00	2015-09-03 07:24:00	2015-09-03	07:24:00	Baseline
Chevy	Quincy	C+	7.031	5	2015-09-03	11:25:00	2015-09-03 11:25:00	2015-09-03 07:25:00	2015-09-03	07:25:00	Baseline
Chevy	Quincy	C+	7.406	5	2015-09-03	11:26:00	2015-09-03 11:26:00	2015-09-03 07:26:00	2015-09-03	07:26:00	Baseline
Chevy	Quincy	C+	6.188	5	2015-09-03	11:27:00	2015-09-03 11:27:00	2015-09-03 07:27:00	2015-09-03	07:27:00	Baseline
Chevy	Quincy	C+	3.609	5	2015-09-03	11:28:00	2015-09-03 11:28:00	2015-09-03 07:28:00	2015-09-03	07:28:00	Baseline
Chevy	Quincy	C+	1.828	5	2015-09-03	11:29:00	2015-09-03 11:29:00	2015-09-03 07:29:00	2015-09-03	07:29:00	Baseline
Chevy	Quincy	C+	4.172	5	2015-09-03	11:30:00	2015-09-03 11:30:00	2015-09-03 07:30:00	2015-09-03	07:30:00	Baseline
Chevy	Quincy	C+	5.063	5	2015-09-03	11:31:00	2015-09-03 11:31:00	2015-09-03 07:31:00	2015-09-03	07:31:00	Baseline
Chevy	Quincy	C+	2.891	5	2015-09-03	11:32:00	2015-09-03 11:32:00	2015-09-03 07:32:00	2015-09-03	07:32:00	Baseline
Chevy	Quincy	C+	4.641	5	2015-09-03	11:33:00	2015-09-03 11:33:00	2015-09-03 07:33:00	2015-09-03	07:33:00	Baseline
Chevy	Quincy	C+	5.484	5	2015-09-03	11:34:00	2015-09-03 11:34:00	2015-09-03 07:34:00	2015-09-03	07:34:00	Baseline
Chevy	Quincy	C+	2.25	5	2015-09-03	11:35:00	2015-09-03 11:35:00	2015-09-03 07:35:00	2015-09-03	07:35:00	Baseline
Chevy	Quincy	C+	4.414	5	2015-09-03	11:36:00	2015-09-03 11:36:00	2015-09-03 07:36:00	2015-09-03	07:36:00	Baseline
Chevy	Quincy	C+	0.906	5	2015-09-03	11:37:00	2015-09-03 11:37:00	2015-09-03 07:37:00	2015-09-03	07:37:00	Baseline
Chevy	Quincy	C+	0.719	5	2015-09-03	11:38:00	2015-09-03 11:38:00	2015-09-03 07:38:00	2015-09-03	07:38:00	Baseline
Chevy	Quincy	C+	2.156	5	2015-09-03	11:39:00	2015-09-03 11:39:00	2015-09-03 07:39:00	2015-09-03	07:39:00	Baseline
Chevy	Quincy	C+	140.063	5	2015-09-03	11:40:00	2015-09-03 11:40:00	2015-09-03 07:40:00	2015-09-03	07:40:00	Trt
Chevy	Quincy	C+	110.656	5	2015-09-03	11:41:00	2015-09-03 11:41:00	2015-09-03 07:41:00	2015-09-03	07:41:00	Trt
Chevy	Quincy	C+	52.734	5	2015-09-03	11:42:00	2015-09-03 11:42:00	2015-09-03 07:42:00	2015-09-03	07:42:00	Trt
Chevy	Quincy	C+	132.812	5	2015-09-03	11:43:00	2015-09-03 11:43:00	2015-09-03 07:43:00	2015-09-03	07:43:00	Trt
Chevy	Quincy	C+	319.954	5	2015-09-03	11:44:00	2015-09-03 11:44:00	2015-09-03 07:44:00	2015-09-03	07:44:00	Trt
Chevy	Quincy	C+	41.953	5	2015-09-03	11:45:00	2015-09-03 11:45:00	2015-09-03 07:45:00	2015-09-03	07:45:00	Trt
Chevy	Quincy	C+	10.93	5	2015-09-03	11:46:00	2015-09-03 11:46:00	2015-09-03 07:46:00	2015-09-03	07:46:00	Trt
Chevy	Quincy	C+	11.539	5	2015-09-03	11:47:00	2015-09-03 11:47:00	2015-09-03 07:47:00	2015-09-03	07:47:00	Trt
Chevy	Quincy	C+	10.797	5	2015-09-03	11:48:00	2015-09-03 11:48:00	2015-09-03 07:48:00	2015-09-03	07:48:00	Trt
Chevy	Quincy	C+	2.93	5	2015-09-03	11:49:00	2015-09-03 11:49:00	2015-09-03 07:49:00	2015-09-03	07:49:00	Trt
Chevy	Quincy	C+	3.195	5	2015-09-03	11:50:00	2015-09-03 11:50:00	2015-09-03 07:50:00	2015-09-03	07:50:00	Trt
Chevy	Quincy	C+	2.266	5	2015-09-03	11:51:00	2015-09-03 11:51:00	2015-09-03 07:51:00	2015-09-03	07:51:00	Trt
Chevy	Quincy	C+	0.703	5	2015-09-03	11:52:00	2015-09-03 11:52:00	2015-09-03 07:52:00	2015-09-03	07:52:00	Trt
Chevy	Quincy	C+	0.43	5	2015-09-03	11:53:00	2015-09-03 11:53:00	2015-09-03 07:53:00	2015-09-03	07:53:00	Trt
Chevy	Quincy	C+	1.414	5	2015-09-03	11:54:00	2015-09-03 11:54:00	2015-09-03 07:54:00	2015-09-03	07:54:00	Trt
Chevy	Quincy	C+	0.875	5	2015-09-03	11:55:00	2015-09-03 11:55:00	2015-09-03 07:55:00	2015-09-03	07:55:00	Trt
Chevy	Quincy	C+	0.554	5	2015-09-03	11:56:00	2015-09-03 11:56:00	2015-09-03 07:56:00	2015-09-03	07:56:00	Trt
Chevy	Quincy	C+	0.297	5	2015-09-03	11:57:00	2015-09-03 11:57:00	2015-09-03 07:57:00	2015-09-03	07:57:00	Trt
Chevy	Quincy	C+	0.492	5	2015-09-03	11:58:00	2015-09-03 11:58:00	2015-09-03 07:58:00	2015-09-03	07:58:00	Trt
Chevy	Quincy	C+	0.172	5	2015-09-03	11:59:00	2015-09-03 11:59:00	2015-09-03 07:59:00	2015-09-03	07:59:00	Trt
Chevy	Quincy	C+	12.609	5	2015-09-03	12:00:00	2015-09-03 12:00:00	2015-09-03 08:00:00	2015-09-03	08:00:00	Post
Chevy	Quincy	C+	49.523	5	2015-09-03	12:01:00	2015-09-03 12:01:00	2015-09-03 08:01:00	2015-09-03	08:01:00	Post
Chevy	Quincy	C+	7.063	5	2015-09-03	12:02:00	2015-09-03 12:02:00	2015-09-03 08:02:00	2015-09-03	08:02:00	Post
Chevy	Quincy	C+	3.711	5	2015-09-03	12:03:00	2015-09-03 12:03:00	2015-09-03 08:03:00	2015-09-03	08:03:00	Post
Chevy	Quincy	C+	15.445	5	2015-09-03	12:04:00	2015-09-03 12:04:00	2015-09-03 08:04:00	2015-09-03	08:04:00	Post
Chevy	Quincy	C+	115.5	5	2015-09-03	12:05:00	2015-09-03 12:05:00	2015-09-03 08:05:00	2015-09-03	08:05:00	Post
Chevy	Quincy	C+	9.297	5	2015-09-03	12:06:00	2015-09-03 12:06:00	2015-09-03 08:06:00	2015-09-03	08:06:00	Post
Chevy	Quincy	C+	7.43	5	2015-09-03	12:07:00	2015-09-03 12:07:00	2015-09-03 08:07:00	2015-09-03	08:07:00	Post
Chevy	Quincy	C+	2.438	5	2015-09-03	12:08:00	2015-09-03 12:08:00	2015-09-03 08:08:00	2015-09-03	08:08:00	Post
Chevy	Quincy	C+	1.734	5	2015-09-03	12:09:00	2015-09-03 12:09:00	2015-09-03 08:09:00	2015-09-03	08:09:00	Post
Chevy	Quincy	C+	20.57	5	2015-09-03	12:10:00	2015-09-03 12:10:00	2015-09-03 08:10:00	2015-09-03	08:10:00	Post
Chevy	Quincy	C+	178.07	5	2015-09-03	12:11:00	2015-09-03 12:11:00	2015-09-03 08:11:00	2015-09-03	08:11:00	Post
Chevy	Quincy	C+	85.617	5	2015-09-03	12:12:00	2015-09-03 12:12:00	2015-09-03 08:12:00	2015-09-03	08:12:00	Post
Chevy	Quincy	C+	76.851	5	2015-09-03	12:13:00	2015-09-03 12:13:00	2015-09-03 08:13:00	2015-09-03	08:13:00	Post
Chevy	Quincy	C+	5.43	5	2015-09-03	12:14:00	2015-09-03 12:14:00	2015-09-03 08:14:00	2015-09-03	08:14:00	Post
Chevy	Quincy	C+	32.086	5	2015-09-03	12:15:00	2015-09-03 12:15:00	2015-09-03 08:15:00	2015-09-03	08:15:00	Post
Chevy	Quincy	C+	6.695	5	2015-09-03	12:16:00	2015-09-03 12:16:00	2015-09-03 08:16:00	2015-09-03	08:16:00	Post
Chevy	Quincy	C+	12.477	5	2015-09-03	12:17:00	2015-09-03 12:17:00	2015-09-03 08:17:00	2015-09-03	08:17:00	Post
Chevy	Quincy	C+	1.438	5	2015-09-03	12:18:00	2015-09-03 12:18:00	2015-09-03 08:18:00	2015-09-03	08:18:00	Post
Chevy	Quincy	C+	0.352	5	2015-09-03	12:19:00	2015-09-03 12:19:00	2015-09-03 08:19:00	2015-09-03	08:19:00	Post
RD_1	Cutie Boy	C-	154.07	1	2015-08-23	14:48:00	2015-08-23 14:48:00	2015-08-23 10:48:00	2015-08-23	10:48:00	Baseline
RD_1	Cutie Boy	C-	92.023	1	2015-08-23	14:49:00	2015-08-23 14:49:00	2015-08-23 10:49:00	2015-08-23	10:49:00	Baseline
RD_1	Cutie Boy	C-	147.922	1	2015-08-23	14:50:00	2015-08-23 14:50:00	2015-08-23 10:50:00	2015-08-23	10:50:00	Baseline
RD_1	Cutie Boy	C-	224.336	1	2015-08-23	14:51:00	2015-08-23 14:51:00	2015-08-23 10:51:00	2015-08-23	10:51:00	Baseline
RD_1	Cutie Boy	C-	125.984	1	2015-08-23	14:52:00	2015-08-23 14:52:00	2015-08-23 10:52:00	2015-08-23	10:52:00	Baseline
RD_1	Cutie Boy	C-	247.617	1	2015-08-23	14:53:00	2015-08-23 14:53:00	2015-08-23 10:53:00	2015-08-23	10:53:00	Baseline
RD_1	Cutie Boy	C-	44.414	1	2015-08-23	14:54:00	2015-08-23 14:54:00	2015-08-23 10:54:00	2015-08-23	10:54:00	Baseline
RD_1	Cutie Boy	C-	80.172	1	2015-08-23	14:55:00	2015-08-23 14:55:00	2015-08-23 10:55:00	2015-08-23	10:55:00	Baseline
RD_1	Cutie Boy	C-	59.438	1	2015-08-23	14:56:00	2015-08-23 14:56:00	2015-08-23 10:56:00	2015-08-23	10:56:00	Baseline
RD_1	Cutie Boy	C-	124.039	1	2015-08-23	14:57:00	2015-08-23 14:57:00	2015-08-23 10:57:00	2015-08-23	10:57:00	Baseline
RD_1	Cutie Boy	C-	23.813	1	2015-08-23	14:58:00	2015-08-23 14:58:00	2015-08-23 10:58:00	2015-08-23	10:58:00	Baseline
RD_1	Cutie Boy	C-	71.945	1	2015-08-23	14:59:00	2015-08-23 14:59:00	2015-08-23 10:59:00	2015-08-23	10:59:00	Baseline
RD_1	Cutie Boy	C-	14.039	1	2015-08-23	15:00:00	2015-08-23 15:00:00	2015-08-23 11:00:00	2015-08-23	11:00:00	Baseline
RD_1	Cutie Boy	C-	12.32	1	2015-08-23	15:01:00	2015-08-23 15:01:00	2015-08-23 11:01:00	2015-08-23	11:01:00	Baseline
RD_1	Cutie Boy	C-	12.773	1	2015-08-23	15:02:00	2015-08-23 15:02:00	2015-08-23 11:02:00	2015-08-23	11:02:00	Baseline
RD_1	Cutie Boy	C-	12.828	1	2015-08-23	15:03:00	2015-08-23 15:03:00	2015-08-23 11:03:00	2015-08-23	11:03:00	Baseline
RD_1	Cutie Boy	C-	78.414	1	2015-08-23	15:04:00	2015-08-23 15:04:00	2015-08-23 11:04:00	2015-08-23	11:04:00	Baseline
RD_1	Cutie Boy	C-	329.617	1	2015-08-23	15:05:00	2015-08-23 15:05:00	2015-08-23 11:05:00	2015-08-23	11:05:00	Baseline
RD_1	Cutie Boy	C-	150.633	1	2015-08-23	15:06:00	2015-08-23 15:06:00	2015-08-23 11:06:00	2015-08-23	11:06:00	Baseline
RD_1	Cutie Boy	C-	148.993	1	2015-08-23	15:07:00	2015-08-23 15:07:00	2015-08-23 11:07:00	2015-08-23	11:07:00	Baseline
RD_1	Cutie Boy	C-	22.086	1	2015-08-23	15:08:00	2015-08-23 15:08:00	2015-08-23 11:08:00	2015-08-23	11:08:00	Trt
RD_1	Cutie Boy	C-	30.414	1	2015-08-23	15:09:00	2015-08-23 15:09:00	2015-08-23 11:09:00	2015-08-23	11:09:00	Trt
RD_1	Cutie Boy	C-	25.078	1	2015-08-23	15:10:00	2015-08-23 15:10:00	2015-08-23 11:10:00	2015-08-23	11:10:00	Trt
RD_1	Cutie Boy	C-	34.352	1	2015-08-23	15:11:00	2015-08-23 15:11:00	2015-08-23 11:11:00	2015-08-23	11:11:00	Trt
RD_1	Cutie Boy	C-	15.859	1	2015-08-23	15:12:00	2015-08-23 15:12:00	2015-08-23 11:12:00	2015-08-23	11:12:00	Trt
RD_1	Cutie Boy	C-	14.258	1	2015-08-23	15:13:00	2015-08-23 15:13:00	2015-08-23 11:13:00	2015-08-23	11:13:00	Trt
RD_1	Cutie Boy	C-	8.047	1	2015-08-23	15:14:00	2015-08-23 15:14:00	2015-08-23 11:14:00	2015-08-23	11:14:00	Trt
RD_1	Cutie Boy	C-	25.117	1	2015-08-23	15:15:00	2015-08-23 15:15:00	2015-08-23 11:15:00	2015-08-23	11:15:00	Trt
RD_1	Cutie Boy	C-	11.023	1	2015-08-23	15:16:00	2015-08-23 15:16:00	2015-08-23 11:16:00	2015-08-23	11:16:00	Trt
RD_1	Cutie Boy	C-	11.539	1	2015-08-23	15:17:00	2015-08-23 15:17:00	2015-08-23 11:17:00	2015-08-23	11:17:00	Trt
RD_1	Cutie Boy	C-	71.797	1	2015-08-23	15:18:00	2015-08-23 15:18:00	2015-08-23 11:18:00	2015-08-23	11:18:00	Trt
RD_1	Cutie Boy	C-	1.422	1	2015-08-23	15:19:00	2015-08-23 15:19:00	2015-08-23 11:19:00	2015-08-23	11:19:00	Trt
RD_1	Cutie Boy	C-	18.859	1	2015-08-23	15:20:00	2015-08-23 15:20:00	2015-08-23 11:20:00	2015-08-23	11:20:00	Trt
RD_1	Cutie Boy	C-	7.797	1	2015-08-23	15:21:00	2015-08-23 15:21:00	2015-08-23 11:21:00	2015-08-23	11:21:00	Trt
RD_1	Cutie Boy	C-	9.523	1	2015-08-23	15:22:00	2015-08-23 15:22:00	2015-08-23 11:22:00	2015-08-23	11:22:00	Trt
RD_1	Cutie Boy	C-	11.398	1	2015-08-23	15:23:00	2015-08-23 15:23:00	2015-08-23 11:23:00	2015-08-23	11:23:00	Trt
RD_1	Cutie Boy	C-	8.766	1	2015-08-23	15:24:00	2015-08-23 15:24:00	2015-08-23 11:24:00	2015-08-23	11:24:00	Trt
RD_1	Cutie Boy	C-	0.805	1	2015-08-23	15:25:00	2015-08-23 15:25:00	2015-08-23 11:25:00	2015-08-23	11:25:00	Trt
RD_1	Cutie Boy	C-	20.977	1	2015-08-23	15:26:00	2015-08-23 15:26:00	2015-08-23 11:26:00	2015-08-23	11:26:00	Trt
RD_1	Cutie Boy	C-	112.055	1	2015-08-23	15:27:00	2015-08-23 15:27:00	2015-08-23 11:27:00	2015-08-23	11:27:00	Trt
RD_1	Cutie Boy	C-	112.203	1	2015-08-23	15:28:00	2015-08-23 15:28:00	2015-08-23 11:28:00	2015-08-23	11:28:00	Trt
RD_1	Cutie Boy	C-	9.5	1	2015-08-23	15:29:00	2015-08-23 15:29:00	2015-08-23 11:29:00	2015-08-23	11:29:00	Post
RD_1	Cutie Boy	C-	10.781	1	2015-08-23	15:30:00	2015-08-23 15:30:00	2015-08-23 11:30:00	2015-08-23	11:30:00	Post
RD_1	Cutie Boy	C-	22.734	1	2015-08-23	15:31:00	2015-08-23 15:31:00	2015-08-23 11:31:00	2015-08-23	11:31:00	Post
RD_1	Cutie Boy	C-	33.461	1	2015-08-23	15:32:00	2015-08-23 15:32:00	2015-08-23 11:32:00	2015-08-23	11:32:00	Post
RD_1	Cutie Boy	C-	4.891	1	2015-08-23	15:33:00	2015-08-23 15:33:00	2015-08-23 11:33:00	2015-08-23	11:33:00	Post
RD_1	Cutie Boy	C-	32.586	1	2015-08-23	15:34:00	2015-08-23 15:34:00	2015-08-23 11:34:00	2015-08-23	11:34:00	Post
RD_1	Cutie Boy	C-	1.664	1	2015-08-23	15:35:00	2015-08-23 15:35:00	2015-08-23 11:35:00	2015-08-23	11:35:00	Post
RD_1	Cutie Boy	C-	0.305	1	2015-08-23	15:36:00	2015-08-23 15:36:00	2015-08-23 11:36:00	2015-08-23	11:36:00	Post
RD_1	Cutie Boy	C-	26.227	1	2015-08-23	15:37:00	2015-08-23 15:37:00	2015-08-23 11:37:00	2015-08-23	11:37:00	Post
RD_1	Cutie Boy	C-	31.469	1	2015-08-23	15:38:00	2015-08-23 15:38:00	2015-08-23 11:38:00	2015-08-23	11:38:00	Post
RD_1	Cutie Boy	C-	29.641	1	2015-08-23	15:39:00	2015-08-23 15:39:00	2015-08-23 11:39:00	2015-08-23	11:39:00	Post
RD_1	Cutie Boy	C-	16.055	1	2015-08-23	15:40:00	2015-08-23 15:40:00	2015-08-23 11:40:00	2015-08-23	11:40:00	Post
RD_1	Cutie Boy	C-	19.102	1	2015-08-23	15:41:00	2015-08-23 15:41:00	2015-08-23 11:41:00	2015-08-23	11:41:00	Post
RD_1	Cutie Boy	C-	18.031	1	2015-08-23	15:42:00	2015-08-23 15:42:00	2015-08-23 11:42:00	2015-08-23	11:42:00	Post
RD_1	Cutie Boy	C-	12.984	1	2015-08-23	15:43:00	2015-08-23 15:43:00	2015-08-23 11:43:00	2015-08-23	11:43:00	Post
RD_1	Cutie Boy	C-	7.18	1	2015-08-23	15:44:00	2015-08-23 15:44:00	2015-08-23 11:44:00	2015-08-23	11:44:00	Post
RD_1	Cutie Boy	C-	5.563	1	2015-08-23	15:45:00	2015-08-23 15:45:00	2015-08-23 11:45:00	2015-08-23	11:45:00	Post
RD_1	Cutie Boy	C-	0.641	1	2015-08-23	15:46:00	2015-08-23 15:46:00	2015-08-23 11:46:00	2015-08-23	11:46:00	Post
RD_1	Cutie Boy	C-	4.617	1	2015-08-23	15:47:00	2015-08-23 15:47:00	2015-08-23 11:47:00	2015-08-23	11:47:00	Post
RD_1	Cutie Boy	C-	15.75	1	2015-08-23	15:48:00	2015-08-23 15:48:00	2015-08-23 11:48:00	2015-08-23	11:48:00	Post
RD_1	Sherman	M	97.617	2	2015-08-24	14:00:00	2015-08-24 14:00:00	2015-08-24 10:00:00	2015-08-24	10:00:00	Baseline
RD_1	Sherman	M	70.429	2	2015-08-24	14:01:00	2015-08-24 14:01:00	2015-08-24 10:01:00	2015-08-24	10:01:00	Baseline
RD_1	Sherman	M	59.18	2	2015-08-24	14:02:00	2015-08-24 14:02:00	2015-08-24 10:02:00	2015-08-24	10:02:00	Baseline
RD_1	Sherman	M	43.133	2	2015-08-24	14:03:00	2015-08-24 14:03:00	2015-08-24 10:03:00	2015-08-24	10:03:00	Baseline
RD_1	Sherman	M	28.688	2	2015-08-24	14:04:00	2015-08-24 14:04:00	2015-08-24 10:04:00	2015-08-24	10:04:00	Baseline
RD_1	Sherman	M	59.383	2	2015-08-24	14:05:00	2015-08-24 14:05:00	2015-08-24 10:05:00	2015-08-24	10:05:00	Baseline
RD_1	Sherman	M	79.898	2	2015-08-24	14:06:00	2015-08-24 14:06:00	2015-08-24 10:06:00	2015-08-24	10:06:00	Baseline
RD_1	Sherman	M	31.688	2	2015-08-24	14:07:00	2015-08-24 14:07:00	2015-08-24 10:07:00	2015-08-24	10:07:00	Baseline
RD_1	Sherman	M	15.258	2	2015-08-24	14:08:00	2015-08-24 14:08:00	2015-08-24 10:08:00	2015-08-24	10:08:00	Baseline
RD_1	Sherman	M	62.89	2	2015-08-24	14:09:00	2015-08-24 14:09:00	2015-08-24 10:09:00	2015-08-24	10:09:00	Baseline
RD_1	Sherman	M	87.945	2	2015-08-24	14:10:00	2015-08-24 14:10:00	2015-08-24 10:10:00	2015-08-24	10:10:00	Baseline
RD_1	Sherman	M	90.219	2	2015-08-24	14:11:00	2015-08-24 14:11:00	2015-08-24 10:11:00	2015-08-24	10:11:00	Baseline
RD_1	Sherman	M	30.25	2	2015-08-24	14:12:00	2015-08-24 14:12:00	2015-08-24 10:12:00	2015-08-24	10:12:00	Baseline
RD_1	Sherman	M	32.328	2	2015-08-24	14:13:00	2015-08-24 14:13:00	2015-08-24 10:13:00	2015-08-24	10:13:00	Baseline
RD_1	Sherman	M	7.625	2	2015-08-24	14:14:00	2015-08-24 14:14:00	2015-08-24 10:14:00	2015-08-24	10:14:00	Baseline
RD_1	Sherman	M	9.977	2	2015-08-24	14:15:00	2015-08-24 14:15:00	2015-08-24 10:15:00	2015-08-24	10:15:00	Baseline
RD_1	Sherman	M	16.766	2	2015-08-24	14:16:00	2015-08-24 14:16:00	2015-08-24 10:16:00	2015-08-24	10:16:00	Baseline
RD_1	Sherman	M	25.758	2	2015-08-24	14:17:00	2015-08-24 14:17:00	2015-08-24 10:17:00	2015-08-24	10:17:00	Baseline
RD_1	Sherman	M	89.36	2	2015-08-24	14:18:00	2015-08-24 14:18:00	2015-08-24 10:18:00	2015-08-24	10:18:00	Baseline
RD_1	Sherman	M	114.414	2	2015-08-24	14:19:00	2015-08-24 14:19:00	2015-08-24 10:19:00	2015-08-24	10:19:00	Baseline
RD_1	Sherman	M	145.375	2	2015-08-24	14:20:00	2015-08-24 14:20:00	2015-08-24 10:20:00	2015-08-24	10:20:00	Trt
RD_1	Sherman	M	183.336	2	2015-08-24	14:21:00	2015-08-24 14:21:00	2015-08-24 10:21:00	2015-08-24	10:21:00	Trt
RD_1	Sherman	M	108.758	2	2015-08-24	14:22:00	2015-08-24 14:22:00	2015-08-24 10:22:00	2015-08-24	10:22:00	Trt
RD_1	Sherman	M	37.266	2	2015-08-24	14:23:00	2015-08-24 14:23:00	2015-08-24 10:23:00	2015-08-24	10:23:00	Trt
RD_1	Sherman	M	40.508	2	2015-08-24	14:24:00	2015-08-24 14:24:00	2015-08-24 10:24:00	2015-08-24	10:24:00	Trt
RD_1	Sherman	M	18.898	2	2015-08-24	14:25:00	2015-08-24 14:25:00	2015-08-24 10:25:00	2015-08-24	10:25:00	Trt
RD_1	Sherman	M	20.734	2	2015-08-24	14:26:00	2015-08-24 14:26:00	2015-08-24 10:26:00	2015-08-24	10:26:00	Trt
RD_1	Sherman	M	58.711	2	2015-08-24	14:27:00	2015-08-24 14:27:00	2015-08-24 10:27:00	2015-08-24	10:27:00	Trt
RD_1	Sherman	M	41.086	2	2015-08-24	14:28:00	2015-08-24 14:28:00	2015-08-24 10:28:00	2015-08-24	10:28:00	Trt
RD_1	Sherman	M	88.602	2	2015-08-24	14:29:00	2015-08-24 14:29:00	2015-08-24 10:29:00	2015-08-24	10:29:00	Trt
RD_1	Sherman	M	51.805	2	2015-08-24	14:30:00	2015-08-24 14:30:00	2015-08-24 10:30:00	2015-08-24	10:30:00	Trt
RD_1	Sherman	M	55.047	2	2015-08-24	14:31:00	2015-08-24 14:31:00	2015-08-24 10:31:00	2015-08-24	10:31:00	Trt
RD_1	Sherman	M	61.555	2	2015-08-24	14:32:00	2015-08-24 14:32:00	2015-08-24 10:32:00	2015-08-24	10:32:00	Trt
RD_1	Sherman	M	71.578	2	2015-08-24	14:33:00	2015-08-24 14:33:00	2015-08-24 10:33:00	2015-08-24	10:33:00	Trt
RD_1	Sherman	M	24.563	2	2015-08-24	14:34:00	2015-08-24 14:34:00	2015-08-24 10:34:00	2015-08-24	10:34:00	Trt
RD_1	Sherman	M	69.25	2	2015-08-24	14:35:00	2015-08-24 14:35:00	2015-08-24 10:35:00	2015-08-24	10:35:00	Trt
RD_1	Sherman	M	95.149	2	2015-08-24	14:36:00	2015-08-24 14:36:00	2015-08-24 10:36:00	2015-08-24	10:36:00	Trt
RD_1	Sherman	M	164.109	2	2015-08-24	14:37:00	2015-08-24 14:37:00	2015-08-24 10:37:00	2015-08-24	10:37:00	Trt
RD_1	Sherman	M	129.86	2	2015-08-24	14:38:00	2015-08-24 14:38:00	2015-08-24 10:38:00	2015-08-24	10:38:00	Trt
RD_1	Sherman	M	98.008	2	2015-08-24	14:39:00	2015-08-24 14:39:00	2015-08-24 10:39:00	2015-08-24	10:39:00	Trt
RD_1	Sherman	M	46.32	2	2015-08-24	14:40:00	2015-08-24 14:40:00	2015-08-24 10:40:00	2015-08-24	10:40:00	Trt
RD_1	Sherman	M	38.414	2	2015-08-24	14:41:00	2015-08-24 14:41:00	2015-08-24 10:41:00	2015-08-24	10:41:00	Post
RD_1	Sherman	M	44.203	2	2015-08-24	14:42:00	2015-08-24 14:42:00	2015-08-24 10:42:00	2015-08-24	10:42:00	Post
RD_1	Sherman	M	108.32	2	2015-08-24	14:43:00	2015-08-24 14:43:00	2015-08-24 10:43:00	2015-08-24	10:43:00	Post
RD_1	Sherman	M	116.055	2	2015-08-24	14:44:00	2015-08-24 14:44:00	2015-08-24 10:44:00	2015-08-24	10:44:00	Post
RD_1	Sherman	M	11.875	2	2015-08-24	14:45:00	2015-08-24 14:45:00	2015-08-24 10:45:00	2015-08-24	10:45:00	Post
RD_1	Sherman	M	4.516	2	2015-08-24	14:46:00	2015-08-24 14:46:00	2015-08-24 10:46:00	2015-08-24	10:46:00	Post
RD_1	Sherman	M	22.984	2	2015-08-24	14:47:00	2015-08-24 14:47:00	2015-08-24 10:47:00	2015-08-24	10:47:00	Post
RD_1	Sherman	M	12.258	2	2015-08-24	14:48:00	2015-08-24 14:48:00	2015-08-24 10:48:00	2015-08-24	10:48:00	Post
RD_1	Sherman	M	0.352	2	2015-08-24	14:49:00	2015-08-24 14:49:00	2015-08-24 10:49:00	2015-08-24	10:49:00	Post
RD_1	Sherman	M	38.203	2	2015-08-24	14:50:00	2015-08-24 14:50:00	2015-08-24 10:50:00	2015-08-24	10:50:00	Post
RD_1	Sherman	M	55.047	2	2015-08-24	14:51:00	2015-08-24 14:51:00	2015-08-24 10:51:00	2015-08-24	10:51:00	Post
RD_1	Sherman	M	49.352	2	2015-08-24	14:52:00	2015-08-24 14:52:00	2015-08-24 10:52:00	2015-08-24	10:52:00	Post
RD_1	Sherman	M	121.226	2	2015-08-24	14:53:00	2015-08-24 14:53:00	2015-08-24 10:53:00	2015-08-24	10:53:00	Post
RD_1	Sherman	M	41.727	2	2015-08-24	14:54:00	2015-08-24 14:54:00	2015-08-24 10:54:00	2015-08-24	10:54:00	Post
RD_1	Sherman	M	27.281	2	2015-08-24	14:55:00	2015-08-24 14:55:00	2015-08-24 10:55:00	2015-08-24	10:55:00	Post
RD_1	Sherman	M	21.43	2	2015-08-24	14:56:00	2015-08-24 14:56:00	2015-08-24 10:56:00	2015-08-24	10:56:00	Post
RD_1	Sherman	M	7.703	2	2015-08-24	14:57:00	2015-08-24 14:57:00	2015-08-24 10:57:00	2015-08-24	10:57:00	Post
RD_1	Sherman	M	9.039	2	2015-08-24	14:58:00	2015-08-24 14:58:00	2015-08-24 10:58:00	2015-08-24	10:58:00	Post
RD_1	Sherman	M	19.25	2	2015-08-24	14:59:00	2015-08-24 14:59:00	2015-08-24 10:59:00	2015-08-24	10:59:00	Post
RD_1	Sherman	M	27.344	2	2015-08-24	15:00:00	2015-08-24 15:00:00	2015-08-24 11:00:00	2015-08-24	11:00:00	Post
RD_1	Cutie Boy	N2	77.586	2	2015-08-25	16:37:00	2015-08-25 16:37:00	2015-08-25 12:37:00	2015-08-25	12:37:00	Baseline
RD_1	Cutie Boy	N2	45.805	2	2015-08-25	16:38:00	2015-08-25 16:38:00	2015-08-25 12:38:00	2015-08-25	12:38:00	Baseline
RD_1	Cutie Boy	N2	111.743	2	2015-08-25	16:39:00	2015-08-25 16:39:00	2015-08-25 12:39:00	2015-08-25	12:39:00	Baseline
RD_1	Cutie Boy	N2	84.367	2	2015-08-25	16:40:00	2015-08-25 16:40:00	2015-08-25 12:40:00	2015-08-25	12:40:00	Baseline
RD_1	Cutie Boy	N2	48.945	2	2015-08-25	16:41:00	2015-08-25 16:41:00	2015-08-25 12:41:00	2015-08-25	12:41:00	Baseline
RD_1	Cutie Boy	N2	46.227	2	2015-08-25	16:42:00	2015-08-25 16:42:00	2015-08-25 12:42:00	2015-08-25	12:42:00	Baseline
RD_1	Cutie Boy	N2	125.461	2	2015-08-25	16:43:00	2015-08-25 16:43:00	2015-08-25 12:43:00	2015-08-25	12:43:00	Baseline
RD_1	Cutie Boy	N2	334.493	2	2015-08-25	16:44:00	2015-08-25 16:44:00	2015-08-25 12:44:00	2015-08-25	12:44:00	Baseline
RD_1	Cutie Boy	N2	58.742	2	2015-08-25	16:45:00	2015-08-25 16:45:00	2015-08-25 12:45:00	2015-08-25	12:45:00	Baseline
RD_1	Cutie Boy	N2	97.539	2	2015-08-25	16:46:00	2015-08-25 16:46:00	2015-08-25 12:46:00	2015-08-25	12:46:00	Baseline
RD_1	Cutie Boy	N2	36.742	2	2015-08-25	16:47:00	2015-08-25 16:47:00	2015-08-25 12:47:00	2015-08-25	12:47:00	Baseline
RD_1	Cutie Boy	N2	0.063	2	2015-08-25	16:48:00	2015-08-25 16:48:00	2015-08-25 12:48:00	2015-08-25	12:48:00	Baseline
RD_1	Cutie Boy	N2	61.078	2	2015-08-25	16:49:00	2015-08-25 16:49:00	2015-08-25 12:49:00	2015-08-25	12:49:00	Baseline
RD_1	Cutie Boy	N2	37.297	2	2015-08-25	16:50:00	2015-08-25 16:50:00	2015-08-25 12:50:00	2015-08-25	12:50:00	Baseline
RD_1	Cutie Boy	N2	171.633	2	2015-08-25	16:51:00	2015-08-25 16:51:00	2015-08-25 12:51:00	2015-08-25	12:51:00	Trt
RD_1	Cutie Boy	N2	19.781	2	2015-08-25	16:52:00	2015-08-25 16:52:00	2015-08-25 12:52:00	2015-08-25	12:52:00	Trt
RD_1	Cutie Boy	N2	62.367	2	2015-08-25	16:53:00	2015-08-25 16:53:00	2015-08-25 12:53:00	2015-08-25	12:53:00	Trt
RD_1	Cutie Boy	N2	12	2	2015-08-25	16:54:00	2015-08-25 16:54:00	2015-08-25 12:54:00	2015-08-25	12:54:00	Trt
RD_1	Cutie Boy	N2	38.141	2	2015-08-25	16:55:00	2015-08-25 16:55:00	2015-08-25 12:55:00	2015-08-25	12:55:00	Trt
RD_1	Cutie Boy	N2	101.203	2	2015-08-25	16:56:00	2015-08-25 16:56:00	2015-08-25 12:56:00	2015-08-25	12:56:00	Trt
RD_1	Cutie Boy	N2	60.516	2	2015-08-25	16:57:00	2015-08-25 16:57:00	2015-08-25 12:57:00	2015-08-25	12:57:00	Trt
RD_1	Cutie Boy	N2	142.446	2	2015-08-25	16:58:00	2015-08-25 16:58:00	2015-08-25 12:58:00	2015-08-25	12:58:00	Trt
RD_1	Cutie Boy	N2	29.859	2	2015-08-25	16:59:00	2015-08-25 16:59:00	2015-08-25 12:59:00	2015-08-25	12:59:00	Trt
RD_1	Cutie Boy	N2	7.305	2	2015-08-25	17:00:00	2015-08-25 17:00:00	2015-08-25 13:00:00	2015-08-25	13:00:00	Trt
RD_1	Cutie Boy	N2	8.945	2	2015-08-25	17:01:00	2015-08-25 17:01:00	2015-08-25 13:01:00	2015-08-25	13:01:00	Trt
RD_1	Cutie Boy	N2	109.461	2	2015-08-25	17:02:00	2015-08-25 17:02:00	2015-08-25 13:02:00	2015-08-25	13:02:00	Trt
RD_1	Cutie Boy	N2	20.75	2	2015-08-25	17:03:00	2015-08-25 17:03:00	2015-08-25 13:03:00	2015-08-25	13:03:00	Trt
RD_1	Cutie Boy	N2	27.672	2	2015-08-25	17:04:00	2015-08-25 17:04:00	2015-08-25 13:04:00	2015-08-25	13:04:00	Trt
RD_1	Cutie Boy	N2	12.438	2	2015-08-25	17:05:00	2015-08-25 17:05:00	2015-08-25 13:05:00	2015-08-25	13:05:00	Trt
RD_1	Cutie Boy	N2	27.789	2	2015-08-25	17:06:00	2015-08-25 17:06:00	2015-08-25 13:06:00	2015-08-25	13:06:00	Trt
RD_1	Cutie Boy	N2	14.031	2	2015-08-25	17:07:00	2015-08-25 17:07:00	2015-08-25 13:07:00	2015-08-25	13:07:00	Trt
RD_1	Cutie Boy	N2	16.07	2	2015-08-25	17:08:00	2015-08-25 17:08:00	2015-08-25 13:08:00	2015-08-25	13:08:00	Trt
RD_1	Cutie Boy	N2	41.828	2	2015-08-25	17:09:00	2015-08-25 17:09:00	2015-08-25 13:09:00	2015-08-25	13:09:00	Trt
RD_1	Cutie Boy	N2	15.633	2	2015-08-25	17:10:00	2015-08-25 17:10:00	2015-08-25 13:10:00	2015-08-25	13:10:00	Trt
RD_1	Cutie Boy	N2	3.688	2	2015-08-25	17:11:00	2015-08-25 17:11:00	2015-08-25 13:11:00	2015-08-25	13:11:00	Trt
RD_1	Cutie Boy	N2	1.383	2	2015-08-25	17:12:00	2015-08-25 17:12:00	2015-08-25 13:12:00	2015-08-25	13:12:00	Trt
RD_1	Cutie Boy	N2	2.211	2	2015-08-25	17:13:00	2015-08-25 17:13:00	2015-08-25 13:13:00	2015-08-25	13:13:00	Trt
RD_1	Cutie Boy	N2	7.25	2	2015-08-25	17:14:00	2015-08-25 17:14:00	2015-08-25 13:14:00	2015-08-25	13:14:00	Trt
RD_1	Cutie Boy	N2	37.039	2	2015-08-25	17:15:00	2015-08-25 17:15:00	2015-08-25 13:15:00	2015-08-25	13:15:00	Trt
RD_1	Cutie Boy	N2	18.727	2	2015-08-25	17:16:00	2015-08-25 17:16:00	2015-08-25 13:16:00	2015-08-25	13:16:00	Post
RD_1	Cutie Boy	N2	17.313	2	2015-08-25	17:17:00	2015-08-25 17:17:00	2015-08-25 13:17:00	2015-08-25	13:17:00	Post
RD_1	Cutie Boy	N2	2.688	2	2015-08-25	17:18:00	2015-08-25 17:18:00	2015-08-25 13:18:00	2015-08-25	13:18:00	Post
RD_1	Cutie Boy	N2	0.031	2	2015-08-25	17:19:00	2015-08-25 17:19:00	2015-08-25 13:19:00	2015-08-25	13:19:00	Post
RD_1	Cutie Boy	N2	0.203	2	2015-08-25	17:20:00	2015-08-25 17:20:00	2015-08-25 13:20:00	2015-08-25	13:20:00	Post
RD_1	Cutie Boy	N2	14.352	2	2015-08-25	17:21:00	2015-08-25 17:21:00	2015-08-25 13:21:00	2015-08-25	13:21:00	Post
RD_1	Cutie Boy	N2	20.883	2	2015-08-25	17:22:00	2015-08-25 17:22:00	2015-08-25 13:22:00	2015-08-25	13:22:00	Post
RD_1	Cutie Boy	N2	1.016	2	2015-08-25	17:23:00	2015-08-25 17:23:00	2015-08-25 13:23:00	2015-08-25	13:23:00	Post
RD_1	Cutie Boy	N2	2.867	2	2015-08-25	17:24:00	2015-08-25 17:24:00	2015-08-25 13:24:00	2015-08-25	13:24:00	Post
RD_1	Cutie Boy	N2	19.875	2	2015-08-25	17:25:00	2015-08-25 17:25:00	2015-08-25 13:25:00	2015-08-25	13:25:00	Post
RD_1	Cutie Boy	N2	48.109	2	2015-08-25	17:26:00	2015-08-25 17:26:00	2015-08-25 13:26:00	2015-08-25	13:26:00	Post
RD_1	Cutie Boy	N2	14.211	2	2015-08-25	17:27:00	2015-08-25 17:27:00	2015-08-25 13:27:00	2015-08-25	13:27:00	Post
RD_1	Cutie Boy	N2	11.234	2	2015-08-25	17:28:00	2015-08-25 17:28:00	2015-08-25 13:28:00	2015-08-25	13:28:00	Post
RD_1	Cutie Boy	N2	17.148	2	2015-08-25	17:29:00	2015-08-25 17:29:00	2015-08-25 13:29:00	2015-08-25	13:29:00	Post
RD_1	Cutie Boy	N2	26.391	2	2015-08-25	17:30:00	2015-08-25 17:30:00	2015-08-25 13:30:00	2015-08-25	13:30:00	Post
RD_1	Cutie Boy	N2	2.813	2	2015-08-25	17:31:00	2015-08-25 17:31:00	2015-08-25 13:31:00	2015-08-25	13:31:00	Post
RD_1	Cutie Boy	N2	2.25	2	2015-08-25	17:32:00	2015-08-25 17:32:00	2015-08-25 13:32:00	2015-08-25	13:32:00	Post
RD_1	Cutie Boy	N2	0.18	2	2015-08-25	17:33:00	2015-08-25 17:33:00	2015-08-25 13:33:00	2015-08-25	13:33:00	Post
RD_1	Cutie Boy	N2	15.508	2	2015-08-25	17:34:00	2015-08-25 17:34:00	2015-08-25 13:34:00	2015-08-25	13:34:00	Post
RD_1	Cutie Boy	N2	22.125	2	2015-08-25	17:35:00	2015-08-25 17:35:00	2015-08-25 13:35:00	2015-08-25	13:35:00	Post
RD_1	Sherman	N2	498.844	3	2015-08-27	14:00:00	2015-08-27 14:00:00	2015-08-27 10:00:00	2015-08-27	10:00:00	Baseline
RD_1	Sherman	N2	332.203	3	2015-08-27	14:01:00	2015-08-27 14:01:00	2015-08-27 10:01:00	2015-08-27	10:01:00	Baseline
RD_1	Sherman	N2	145.117	3	2015-08-27	14:02:00	2015-08-27 14:02:00	2015-08-27 10:02:00	2015-08-27	10:02:00	Baseline
RD_1	Sherman	N2	68.656	3	2015-08-27	14:03:00	2015-08-27 14:03:00	2015-08-27 10:03:00	2015-08-27	10:03:00	Baseline
RD_1	Sherman	N2	112.868	3	2015-08-27	14:04:00	2015-08-27 14:04:00	2015-08-27 10:04:00	2015-08-27	10:04:00	Baseline
RD_1	Sherman	N2	66.352	3	2015-08-27	14:05:00	2015-08-27 14:05:00	2015-08-27 10:05:00	2015-08-27	10:05:00	Baseline
RD_1	Sherman	N2	59.367	3	2015-08-27	14:06:00	2015-08-27 14:06:00	2015-08-27 10:06:00	2015-08-27	10:06:00	Baseline
RD_1	Sherman	N2	112.617	3	2015-08-27	14:07:00	2015-08-27 14:07:00	2015-08-27 10:07:00	2015-08-27	10:07:00	Baseline
RD_1	Sherman	N2	89.672	3	2015-08-27	14:08:00	2015-08-27 14:08:00	2015-08-27 10:08:00	2015-08-27	10:08:00	Baseline
RD_1	Sherman	N2	42.484	3	2015-08-27	14:09:00	2015-08-27 14:09:00	2015-08-27 10:09:00	2015-08-27	10:09:00	Baseline
RD_1	Sherman	N2	14.492	3	2015-08-27	14:10:00	2015-08-27 14:10:00	2015-08-27 10:10:00	2015-08-27	10:10:00	Baseline
RD_1	Sherman	N2	34.32	3	2015-08-27	14:11:00	2015-08-27 14:11:00	2015-08-27 10:11:00	2015-08-27	10:11:00	Baseline
RD_1	Sherman	N2	21.93	3	2015-08-27	14:12:00	2015-08-27 14:12:00	2015-08-27 10:12:00	2015-08-27	10:12:00	Baseline
RD_1	Sherman	N2	30.469	3	2015-08-27	14:13:00	2015-08-27 14:13:00	2015-08-27 10:13:00	2015-08-27	10:13:00	Baseline
RD_1	Sherman	N2	5.477	3	2015-08-27	14:14:00	2015-08-27 14:14:00	2015-08-27 10:14:00	2015-08-27	10:14:00	Baseline
RD_1	Sherman	N2	1.352	3	2015-08-27	14:15:00	2015-08-27 14:15:00	2015-08-27 10:15:00	2015-08-27	10:15:00	Baseline
RD_1	Sherman	N2	3.781	3	2015-08-27	14:16:00	2015-08-27 14:16:00	2015-08-27 10:16:00	2015-08-27	10:16:00	Baseline
RD_1	Sherman	N2	2.727	3	2015-08-27	14:17:00	2015-08-27 14:17:00	2015-08-27 10:17:00	2015-08-27	10:17:00	Baseline
RD_1	Sherman	N2	6.766	3	2015-08-27	14:18:00	2015-08-27 14:18:00	2015-08-27 10:18:00	2015-08-27	10:18:00	Baseline
RD_1	Sherman	N2	1.602	3	2015-08-27	14:19:00	2015-08-27 14:19:00	2015-08-27 10:19:00	2015-08-27	10:19:00	Baseline
RD_1	Sherman	N2	0.93	3	2015-08-27	14:20:00	2015-08-27 14:20:00	2015-08-27 10:20:00	2015-08-27	10:20:00	Trt
RD_1	Sherman	N2	2.75	3	2015-08-27	14:21:00	2015-08-27 14:21:00	2015-08-27 10:21:00	2015-08-27	10:21:00	Trt
RD_1	Sherman	N2	28.211	3	2015-08-27	14:22:00	2015-08-27 14:22:00	2015-08-27 10:22:00	2015-08-27	10:22:00	Trt
RD_1	Sherman	N2	199.906	3	2015-08-27	14:23:00	2015-08-27 14:23:00	2015-08-27 10:23:00	2015-08-27	10:23:00	Trt
RD_1	Sherman	N2	79.695	3	2015-08-27	14:24:00	2015-08-27 14:24:00	2015-08-27 10:24:00	2015-08-27	10:24:00	Trt
RD_1	Sherman	N2	31.023	3	2015-08-27	14:25:00	2015-08-27 14:25:00	2015-08-27 10:25:00	2015-08-27	10:25:00	Trt
RD_1	Sherman	N2	37.125	3	2015-08-27	14:26:00	2015-08-27 14:26:00	2015-08-27 10:26:00	2015-08-27	10:26:00	Trt
RD_1	Sherman	N2	33.969	3	2015-08-27	14:27:00	2015-08-27 14:27:00	2015-08-27 10:27:00	2015-08-27	10:27:00	Trt
RD_1	Sherman	N2	9.898	3	2015-08-27	14:28:00	2015-08-27 14:28:00	2015-08-27 10:28:00	2015-08-27	10:28:00	Trt
RD_1	Sherman	N2	38.555	3	2015-08-27	14:29:00	2015-08-27 14:29:00	2015-08-27 10:29:00	2015-08-27	10:29:00	Trt
RD_1	Sherman	N2	18.57	3	2015-08-27	14:30:00	2015-08-27 14:30:00	2015-08-27 10:30:00	2015-08-27	10:30:00	Trt
RD_1	Sherman	N2	8.289	3	2015-08-27	14:31:00	2015-08-27 14:31:00	2015-08-27 10:31:00	2015-08-27	10:31:00	Trt
RD_1	Sherman	N2	23.977	3	2015-08-27	14:32:00	2015-08-27 14:32:00	2015-08-27 10:32:00	2015-08-27	10:32:00	Trt
RD_1	Sherman	N2	81.148	3	2015-08-27	14:33:00	2015-08-27 14:33:00	2015-08-27 10:33:00	2015-08-27	10:33:00	Trt
RD_1	Sherman	N2	47.554	3	2015-08-27	14:34:00	2015-08-27 14:34:00	2015-08-27 10:34:00	2015-08-27	10:34:00	Trt
RD_1	Sherman	N2	14.445	3	2015-08-27	14:35:00	2015-08-27 14:35:00	2015-08-27 10:35:00	2015-08-27	10:35:00	Trt
RD_1	Sherman	N2	34.93	3	2015-08-27	14:36:00	2015-08-27 14:36:00	2015-08-27 10:36:00	2015-08-27	10:36:00	Trt
RD_1	Sherman	N2	44.867	3	2015-08-27	14:37:00	2015-08-27 14:37:00	2015-08-27 10:37:00	2015-08-27	10:37:00	Trt
RD_1	Sherman	N2	9.742	3	2015-08-27	14:38:00	2015-08-27 14:38:00	2015-08-27 10:38:00	2015-08-27	10:38:00	Trt
RD_1	Sherman	N2	52.898	3	2015-08-27	14:39:00	2015-08-27 14:39:00	2015-08-27 10:39:00	2015-08-27	10:39:00	Trt
RD_1	Sherman	N2	113.414	3	2015-08-27	14:40:00	2015-08-27 14:40:00	2015-08-27 10:40:00	2015-08-27	10:40:00	Trt
RD_1	Sherman	N2	74.977	3	2015-08-27	14:41:00	2015-08-27 14:41:00	2015-08-27 10:41:00	2015-08-27	10:41:00	Post
RD_1	Sherman	N2	3.93	3	2015-08-27	14:42:00	2015-08-27 14:42:00	2015-08-27 10:42:00	2015-08-27	10:42:00	Post
RD_1	Sherman	N2	15.828	3	2015-08-27	14:43:00	2015-08-27 14:43:00	2015-08-27 10:43:00	2015-08-27	10:43:00	Post
RD_1	Sherman	N2	22.648	3	2015-08-27	14:44:00	2015-08-27 14:44:00	2015-08-27 10:44:00	2015-08-27	10:44:00	Post
RD_1	Sherman	N2	5.242	3	2015-08-27	14:45:00	2015-08-27 14:45:00	2015-08-27 10:45:00	2015-08-27	10:45:00	Post
RD_1	Sherman	N2	4.664	3	2015-08-27	14:46:00	2015-08-27 14:46:00	2015-08-27 10:46:00	2015-08-27	10:46:00	Post
RD_1	Sherman	N2	1.367	3	2015-08-27	14:47:00	2015-08-27 14:47:00	2015-08-27 10:47:00	2015-08-27	10:47:00	Post
RD_1	Sherman	N2	1.094	3	2015-08-27	14:48:00	2015-08-27 14:48:00	2015-08-27 10:48:00	2015-08-27	10:48:00	Post
RD_1	Sherman	N2	0.5	3	2015-08-27	14:49:00	2015-08-27 14:49:00	2015-08-27 10:49:00	2015-08-27	10:49:00	Post
RD_1	Sherman	N2	2.563	3	2015-08-27	14:50:00	2015-08-27 14:50:00	2015-08-27 10:50:00	2015-08-27	10:50:00	Post
RD_1	Sherman	N2	3.133	3	2015-08-27	14:51:00	2015-08-27 14:51:00	2015-08-27 10:51:00	2015-08-27	10:51:00	Post
RD_1	Sherman	N2	3.797	3	2015-08-27	14:52:00	2015-08-27 14:52:00	2015-08-27 10:52:00	2015-08-27	10:52:00	Post
RD_1	Sherman	N2	38.305	3	2015-08-27	14:53:00	2015-08-27 14:53:00	2015-08-27 10:53:00	2015-08-27	10:53:00	Post
RD_1	Sherman	N2	43.969	3	2015-08-27	14:54:00	2015-08-27 14:54:00	2015-08-27 10:54:00	2015-08-27	10:54:00	Post
RD_1	Sherman	N2	18.578	3	2015-08-27	14:55:00	2015-08-27 14:55:00	2015-08-27 10:55:00	2015-08-27	10:55:00	Post
RD_1	Sherman	N2	2.695	3	2015-08-27	14:56:00	2015-08-27 14:56:00	2015-08-27 10:56:00	2015-08-27	10:56:00	Post
RD_1	Sherman	N2	21.516	3	2015-08-27	14:57:00	2015-08-27 14:57:00	2015-08-27 10:57:00	2015-08-27	10:57:00	Post
RD_1	Sherman	N2	8.242	3	2015-08-27	14:58:00	2015-08-27 14:58:00	2015-08-27 10:58:00	2015-08-27	10:58:00	Post
RD_1	Sherman	N2	0.289	3	2015-08-27	14:59:00	2015-08-27 14:59:00	2015-08-27 10:59:00	2015-08-27	10:59:00	Post
RD_1	Sherman	N2	1.734	3	2015-08-27	15:00:00	2015-08-27 15:00:00	2015-08-27 11:00:00	2015-08-27	11:00:00	Post
RD_1	Cutie Boy	N2	192.344	3	2015-08-28	14:00:00	2015-08-28 14:00:00	2015-08-28 10:00:00	2015-08-28	10:00:00	Baseline
RD_1	Cutie Boy	N2	270.578	3	2015-08-28	14:01:00	2015-08-28 14:01:00	2015-08-28 10:01:00	2015-08-28	10:01:00	Baseline
RD_1	Cutie Boy	N2	55.039	3	2015-08-28	14:02:00	2015-08-28 14:02:00	2015-08-28 10:02:00	2015-08-28	10:02:00	Baseline
RD_1	Cutie Boy	N2	83.469	3	2015-08-28	14:03:00	2015-08-28 14:03:00	2015-08-28 10:03:00	2015-08-28	10:03:00	Baseline
RD_1	Cutie Boy	N2	170.422	3	2015-08-28	14:04:00	2015-08-28 14:04:00	2015-08-28 10:04:00	2015-08-28	10:04:00	Baseline
RD_1	Cutie Boy	N2	25.133	3	2015-08-28	14:05:00	2015-08-28 14:05:00	2015-08-28 10:05:00	2015-08-28	10:05:00	Baseline
RD_1	Cutie Boy	N2	32.82	3	2015-08-28	14:06:00	2015-08-28 14:06:00	2015-08-28 10:06:00	2015-08-28	10:06:00	Baseline
RD_1	Cutie Boy	N2	1.75	3	2015-08-28	14:07:00	2015-08-28 14:07:00	2015-08-28 10:07:00	2015-08-28	10:07:00	Baseline
RD_1	Cutie Boy	N2	1.656	3	2015-08-28	14:08:00	2015-08-28 14:08:00	2015-08-28 10:08:00	2015-08-28	10:08:00	Baseline
RD_1	Cutie Boy	N2	7.711	3	2015-08-28	14:09:00	2015-08-28 14:09:00	2015-08-28 10:09:00	2015-08-28	10:09:00	Baseline
RD_1	Cutie Boy	N2	2.102	3	2015-08-28	14:10:00	2015-08-28 14:10:00	2015-08-28 10:10:00	2015-08-28	10:10:00	Baseline
RD_1	Cutie Boy	N2	4.984	3	2015-08-28	14:11:00	2015-08-28 14:11:00	2015-08-28 10:11:00	2015-08-28	10:11:00	Baseline
RD_1	Cutie Boy	N2	9.141	3	2015-08-28	14:12:00	2015-08-28 14:12:00	2015-08-28 10:12:00	2015-08-28	10:12:00	Baseline
RD_1	Cutie Boy	N2	5.742	3	2015-08-28	14:13:00	2015-08-28 14:13:00	2015-08-28 10:13:00	2015-08-28	10:13:00	Baseline
RD_1	Cutie Boy	N2	115.313	3	2015-08-28	14:14:00	2015-08-28 14:14:00	2015-08-28 10:14:00	2015-08-28	10:14:00	Baseline
RD_1	Cutie Boy	N2	17.477	3	2015-08-28	14:15:00	2015-08-28 14:15:00	2015-08-28 10:15:00	2015-08-28	10:15:00	Baseline
RD_1	Cutie Boy	N2	20.344	3	2015-08-28	14:16:00	2015-08-28 14:16:00	2015-08-28 10:16:00	2015-08-28	10:16:00	Baseline
RD_1	Cutie Boy	N2	1.289	3	2015-08-28	14:17:00	2015-08-28 14:17:00	2015-08-28 10:17:00	2015-08-28	10:17:00	Baseline
RD_1	Cutie Boy	N2	3.828	3	2015-08-28	14:18:00	2015-08-28 14:18:00	2015-08-28 10:18:00	2015-08-28	10:18:00	Baseline
RD_1	Cutie Boy	N2	2.375	3	2015-08-28	14:19:00	2015-08-28 14:19:00	2015-08-28 10:19:00	2015-08-28	10:19:00	Baseline
RD_1	Cutie Boy	N2	19.398	3	2015-08-28	14:20:00	2015-08-28 14:20:00	2015-08-28 10:20:00	2015-08-28	10:20:00	Trt
RD_1	Cutie Boy	N2	37.414	3	2015-08-28	14:21:00	2015-08-28 14:21:00	2015-08-28 10:21:00	2015-08-28	10:21:00	Trt
RD_1	Cutie Boy	N2	46.367	3	2015-08-28	14:22:00	2015-08-28 14:22:00	2015-08-28 10:22:00	2015-08-28	10:22:00	Trt
RD_1	Cutie Boy	N2	27.648	3	2015-08-28	14:23:00	2015-08-28 14:23:00	2015-08-28 10:23:00	2015-08-28	10:23:00	Trt
RD_1	Cutie Boy	N2	148.625	3	2015-08-28	14:24:00	2015-08-28 14:24:00	2015-08-28 10:24:00	2015-08-28	10:24:00	Trt
RD_1	Cutie Boy	N2	17.859	3	2015-08-28	14:25:00	2015-08-28 14:25:00	2015-08-28 10:25:00	2015-08-28	10:25:00	Trt
RD_1	Cutie Boy	N2	3.492	3	2015-08-28	14:26:00	2015-08-28 14:26:00	2015-08-28 10:26:00	2015-08-28	10:26:00	Trt
RD_1	Cutie Boy	N2	7.344	3	2015-08-28	14:27:00	2015-08-28 14:27:00	2015-08-28 10:27:00	2015-08-28	10:27:00	Trt
RD_1	Cutie Boy	N2	4.359	3	2015-08-28	14:28:00	2015-08-28 14:28:00	2015-08-28 10:28:00	2015-08-28	10:28:00	Trt
RD_1	Cutie Boy	N2	15.148	3	2015-08-28	14:29:00	2015-08-28 14:29:00	2015-08-28 10:29:00	2015-08-28	10:29:00	Trt
RD_1	Cutie Boy	N2	5.742	3	2015-08-28	14:30:00	2015-08-28 14:30:00	2015-08-28 10:30:00	2015-08-28	10:30:00	Trt
RD_1	Cutie Boy	N2	4.406	3	2015-08-28	14:31:00	2015-08-28 14:31:00	2015-08-28 10:31:00	2015-08-28	10:31:00	Trt
RD_1	Cutie Boy	N2	17.461	3	2015-08-28	14:32:00	2015-08-28 14:32:00	2015-08-28 10:32:00	2015-08-28	10:32:00	Trt
RD_1	Cutie Boy	N2	22.821	3	2015-08-28	14:33:00	2015-08-28 14:33:00	2015-08-28 10:33:00	2015-08-28	10:33:00	Trt
RD_1	Cutie Boy	N2	3.258	3	2015-08-28	14:34:00	2015-08-28 14:34:00	2015-08-28 10:34:00	2015-08-28	10:34:00	Trt
RD_1	Cutie Boy	N2	38.086	3	2015-08-28	14:35:00	2015-08-28 14:35:00	2015-08-28 10:35:00	2015-08-28	10:35:00	Trt
RD_1	Cutie Boy	N2	0.117	3	2015-08-28	14:36:00	2015-08-28 14:36:00	2015-08-28 10:36:00	2015-08-28	10:36:00	Trt
RD_1	Cutie Boy	N2	0.5	3	2015-08-28	14:37:00	2015-08-28 14:37:00	2015-08-28 10:37:00	2015-08-28	10:37:00	Trt
RD_1	Cutie Boy	N2	0.914	3	2015-08-28	14:38:00	2015-08-28 14:38:00	2015-08-28 10:38:00	2015-08-28	10:38:00	Trt
RD_1	Cutie Boy	N2	1.195	3	2015-08-28	14:39:00	2015-08-28 14:39:00	2015-08-28 10:39:00	2015-08-28	10:39:00	Trt
RD_1	Cutie Boy	N2	10.266	3	2015-08-28	14:40:00	2015-08-28 14:40:00	2015-08-28 10:40:00	2015-08-28	10:40:00	Post
RD_1	Cutie Boy	N2	16.57	3	2015-08-28	14:41:00	2015-08-28 14:41:00	2015-08-28 10:41:00	2015-08-28	10:41:00	Post
RD_1	Cutie Boy	N2	24.602	3	2015-08-28	14:42:00	2015-08-28 14:42:00	2015-08-28 10:42:00	2015-08-28	10:42:00	Post
RD_1	Cutie Boy	N2	18.609	3	2015-08-28	14:43:00	2015-08-28 14:43:00	2015-08-28 10:43:00	2015-08-28	10:43:00	Post
RD_1	Cutie Boy	N2	0.773	3	2015-08-28	14:44:00	2015-08-28 14:44:00	2015-08-28 10:44:00	2015-08-28	10:44:00	Post
RD_1	Cutie Boy	N2	11.555	3	2015-08-28	14:45:00	2015-08-28 14:45:00	2015-08-28 10:45:00	2015-08-28	10:45:00	Post
RD_1	Cutie Boy	N2	0.93	3	2015-08-28	14:46:00	2015-08-28 14:46:00	2015-08-28 10:46:00	2015-08-28	10:46:00	Post
RD_1	Cutie Boy	N2	3.43	3	2015-08-28	14:47:00	2015-08-28 14:47:00	2015-08-28 10:47:00	2015-08-28	10:47:00	Post
RD_1	Cutie Boy	N2	0.57	3	2015-08-28	14:48:00	2015-08-28 14:48:00	2015-08-28 10:48:00	2015-08-28	10:48:00	Post
RD_1	Cutie Boy	N2	0.453	3	2015-08-28	14:49:00	2015-08-28 14:49:00	2015-08-28 10:49:00	2015-08-28	10:49:00	Post
RD_1	Cutie Boy	N2	24.016	3	2015-08-28	14:50:00	2015-08-28 14:50:00	2015-08-28 10:50:00	2015-08-28	10:50:00	Post
RD_1	Cutie Boy	N2	32.664	3	2015-08-28	14:51:00	2015-08-28 14:51:00	2015-08-28 10:51:00	2015-08-28	10:51:00	Post
RD_1	Cutie Boy	N2	258.032	3	2015-08-28	14:52:00	2015-08-28 14:52:00	2015-08-28 10:52:00	2015-08-28	10:52:00	Post
RD_1	Cutie Boy	N2	216.477	3	2015-08-28	14:53:00	2015-08-28 14:53:00	2015-08-28 10:53:00	2015-08-28	10:53:00	Post
RD_1	Cutie Boy	N2	9.141	3	2015-08-28	14:54:00	2015-08-28 14:54:00	2015-08-28 10:54:00	2015-08-28	10:54:00	Post
RD_1	Cutie Boy	N2	0.734	3	2015-08-28	14:55:00	2015-08-28 14:55:00	2015-08-28 10:55:00	2015-08-28	10:55:00	Post
RD_1	Cutie Boy	N2	0.93	3	2015-08-28	14:56:00	2015-08-28 14:56:00	2015-08-28 10:56:00	2015-08-28	10:56:00	Post
RD_1	Cutie Boy	N2	8.43	3	2015-08-28	14:57:00	2015-08-28 14:57:00	2015-08-28 10:57:00	2015-08-28	10:57:00	Post
RD_1	Cutie Boy	N2	0.805	3	2015-08-28	14:58:00	2015-08-28 14:58:00	2015-08-28 10:58:00	2015-08-28	10:58:00	Post
RD_1	Cutie Boy	N2	2.086	3	2015-08-28	14:59:00	2015-08-28 14:59:00	2015-08-28 10:59:00	2015-08-28	10:59:00	Post
RD_1	Cutie Boy	N2	23.695	3	2015-08-28	15:00:00	2015-08-28 15:00:00	2015-08-28 11:00:00	2015-08-28	11:00:00	Post
RD_1	Sherman	C-	136.547	4	2015-08-29	15:33:00	2015-08-29 15:33:00	2015-08-29 11:33:00	2015-08-29	11:33:00	Baseline
RD_1	Sherman	C-	47.274	4	2015-08-29	15:34:00	2015-08-29 15:34:00	2015-08-29 11:34:00	2015-08-29	11:34:00	Baseline
RD_1	Sherman	C-	33.336	4	2015-08-29	15:35:00	2015-08-29 15:35:00	2015-08-29 11:35:00	2015-08-29	11:35:00	Baseline
RD_1	Sherman	C-	41.086	4	2015-08-29	15:36:00	2015-08-29 15:36:00	2015-08-29 11:36:00	2015-08-29	11:36:00	Baseline
RD_1	Sherman	C-	63.563	4	2015-08-29	15:37:00	2015-08-29 15:37:00	2015-08-29 11:37:00	2015-08-29	11:37:00	Baseline
RD_1	Sherman	C-	25.938	4	2015-08-29	15:38:00	2015-08-29 15:38:00	2015-08-29 11:38:00	2015-08-29	11:38:00	Baseline
RD_1	Sherman	C-	61.891	4	2015-08-29	15:39:00	2015-08-29 15:39:00	2015-08-29 11:39:00	2015-08-29	11:39:00	Baseline
RD_1	Sherman	C-	23.094	4	2015-08-29	15:40:00	2015-08-29 15:40:00	2015-08-29 11:40:00	2015-08-29	11:40:00	Baseline
RD_1	Sherman	C-	56.945	4	2015-08-29	15:41:00	2015-08-29 15:41:00	2015-08-29 11:41:00	2015-08-29	11:41:00	Baseline
RD_1	Sherman	C-	21.875	4	2015-08-29	15:42:00	2015-08-29 15:42:00	2015-08-29 11:42:00	2015-08-29	11:42:00	Baseline
RD_1	Sherman	C-	14.563	4	2015-08-29	15:43:00	2015-08-29 15:43:00	2015-08-29 11:43:00	2015-08-29	11:43:00	Baseline
RD_1	Sherman	C-	2.961	4	2015-08-29	15:44:00	2015-08-29 15:44:00	2015-08-29 11:44:00	2015-08-29	11:44:00	Baseline
RD_1	Sherman	C-	3.313	4	2015-08-29	15:45:00	2015-08-29 15:45:00	2015-08-29 11:45:00	2015-08-29	11:45:00	Baseline
RD_1	Sherman	C-	0.359	4	2015-08-29	15:46:00	2015-08-29 15:46:00	2015-08-29 11:46:00	2015-08-29	11:46:00	Baseline
RD_1	Sherman	C-	5.164	4	2015-08-29	15:47:00	2015-08-29 15:47:00	2015-08-29 11:47:00	2015-08-29	11:47:00	Baseline
RD_1	Sherman	C-	5.719	4	2015-08-29	15:48:00	2015-08-29 15:48:00	2015-08-29 11:48:00	2015-08-29	11:48:00	Baseline
RD_1	Sherman	C-	93.516	4	2015-08-29	15:49:00	2015-08-29 15:49:00	2015-08-29 11:49:00	2015-08-29	11:49:00	Baseline
RD_1	Sherman	C-	72.414	4	2015-08-29	15:50:00	2015-08-29 15:50:00	2015-08-29 11:50:00	2015-08-29	11:50:00	Baseline
RD_1	Sherman	C-	48.945	4	2015-08-29	15:51:00	2015-08-29 15:51:00	2015-08-29 11:51:00	2015-08-29	11:51:00	Baseline
RD_1	Sherman	C-	36.094	4	2015-08-29	15:52:00	2015-08-29 15:52:00	2015-08-29 11:52:00	2015-08-29	11:52:00	Baseline
RD_1	Sherman	C-	58.695	4	2015-08-29	15:53:00	2015-08-29 15:53:00	2015-08-29 11:53:00	2015-08-29	11:53:00	Trt
RD_1	Sherman	C-	90.281	4	2015-08-29	15:54:00	2015-08-29 15:54:00	2015-08-29 11:54:00	2015-08-29	11:54:00	Trt
RD_1	Sherman	C-	86.609	4	2015-08-29	15:55:00	2015-08-29 15:55:00	2015-08-29 11:55:00	2015-08-29	11:55:00	Trt
RD_1	Sherman	C-	23.68	4	2015-08-29	15:56:00	2015-08-29 15:56:00	2015-08-29 11:56:00	2015-08-29	11:56:00	Trt
RD_1	Sherman	C-	7.055	4	2015-08-29	15:57:00	2015-08-29 15:57:00	2015-08-29 11:57:00	2015-08-29	11:57:00	Trt
RD_1	Sherman	C-	2.273	4	2015-08-29	15:58:00	2015-08-29 15:58:00	2015-08-29 11:58:00	2015-08-29	11:58:00	Trt
RD_1	Sherman	C-	0.711	4	2015-08-29	15:59:00	2015-08-29 15:59:00	2015-08-29 11:59:00	2015-08-29	11:59:00	Trt
RD_1	Sherman	C-	1.781	4	2015-08-29	16:00:00	2015-08-29 16:00:00	2015-08-29 12:00:00	2015-08-29	12:00:00	Trt
RD_1	Sherman	C-	0.203	4	2015-08-29	16:01:00	2015-08-29 16:01:00	2015-08-29 12:01:00	2015-08-29	12:01:00	Trt
RD_1	Sherman	C-	0.195	4	2015-08-29	16:02:00	2015-08-29 16:02:00	2015-08-29 12:02:00	2015-08-29	12:02:00	Trt
RD_1	Sherman	C-	0.141	4	2015-08-29	16:03:00	2015-08-29 16:03:00	2015-08-29 12:03:00	2015-08-29	12:03:00	Trt
RD_1	Sherman	C-	0.25	4	2015-08-29	16:04:00	2015-08-29 16:04:00	2015-08-29 12:04:00	2015-08-29	12:04:00	Trt
RD_1	Sherman	C-	0.68	4	2015-08-29	16:05:00	2015-08-29 16:05:00	2015-08-29 12:05:00	2015-08-29	12:05:00	Trt
RD_1	Sherman	C-	0.156	4	2015-08-29	16:06:00	2015-08-29 16:06:00	2015-08-29 12:06:00	2015-08-29	12:06:00	Trt
RD_1	Sherman	C-	1.609	4	2015-08-29	16:07:00	2015-08-29 16:07:00	2015-08-29 12:07:00	2015-08-29	12:07:00	Trt
RD_1	Sherman	C-	1.594	4	2015-08-29	16:08:00	2015-08-29 16:08:00	2015-08-29 12:08:00	2015-08-29	12:08:00	Trt
RD_1	Sherman	C-	1.414	4	2015-08-29	16:09:00	2015-08-29 16:09:00	2015-08-29 12:09:00	2015-08-29	12:09:00	Trt
RD_1	Sherman	C-	0.125	4	2015-08-29	16:10:00	2015-08-29 16:10:00	2015-08-29 12:10:00	2015-08-29	12:10:00	Trt
RD_1	Sherman	C-	0.469	4	2015-08-29	16:11:00	2015-08-29 16:11:00	2015-08-29 12:11:00	2015-08-29	12:11:00	Trt
RD_1	Sherman	C-	1.719	4	2015-08-29	16:12:00	2015-08-29 16:12:00	2015-08-29 12:12:00	2015-08-29	12:12:00	Trt
RD_1	Sherman	C-	2.539	4	2015-08-29	16:13:00	2015-08-29 16:13:00	2015-08-29 12:13:00	2015-08-29	12:13:00	Trt
RD_1	Sherman	C-	4.406	4	2015-08-29	16:14:00	2015-08-29 16:14:00	2015-08-29 12:14:00	2015-08-29	12:14:00	Post
RD_1	Sherman	C-	1.734	4	2015-08-29	16:15:00	2015-08-29 16:15:00	2015-08-29 12:15:00	2015-08-29	12:15:00	Post
RD_1	Sherman	C-	0.547	4	2015-08-29	16:16:00	2015-08-29 16:16:00	2015-08-29 12:16:00	2015-08-29	12:16:00	Post
RD_1	Sherman	C-	0.672	4	2015-08-29	16:17:00	2015-08-29 16:17:00	2015-08-29 12:17:00	2015-08-29	12:17:00	Post
RD_1	Sherman	C-	0.422	4	2015-08-29	16:18:00	2015-08-29 16:18:00	2015-08-29 12:18:00	2015-08-29	12:18:00	Post
RD_1	Sherman	C-	0.914	4	2015-08-29	16:19:00	2015-08-29 16:19:00	2015-08-29 12:19:00	2015-08-29	12:19:00	Post
RD_1	Sherman	C-	0.773	4	2015-08-29	16:20:00	2015-08-29 16:20:00	2015-08-29 12:20:00	2015-08-29	12:20:00	Post
RD_1	Sherman	C-	0.664	4	2015-08-29	16:21:00	2015-08-29 16:21:00	2015-08-29 12:21:00	2015-08-29	12:21:00	Post
RD_1	Sherman	C-	0.102	4	2015-08-29	16:22:00	2015-08-29 16:22:00	2015-08-29 12:22:00	2015-08-29	12:22:00	Post
RD_1	Sherman	C-	80.859	4	2015-08-29	16:23:00	2015-08-29 16:23:00	2015-08-29 12:23:00	2015-08-29	12:23:00	Post
RD_1	Sherman	C-	154.555	4	2015-08-29	16:24:00	2015-08-29 16:24:00	2015-08-29 12:24:00	2015-08-29	12:24:00	Post
RD_1	Sherman	C-	36	4	2015-08-29	16:25:00	2015-08-29 16:25:00	2015-08-29 12:25:00	2015-08-29	12:25:00	Post
RD_1	Sherman	C-	13.68	4	2015-08-29	16:26:00	2015-08-29 16:26:00	2015-08-29 12:26:00	2015-08-29	12:26:00	Post
RD_1	Sherman	C-	8.133	4	2015-08-29	16:27:00	2015-08-29 16:27:00	2015-08-29 12:27:00	2015-08-29	12:27:00	Post
RD_1	Sherman	C-	1.211	4	2015-08-29	16:28:00	2015-08-29 16:28:00	2015-08-29 12:28:00	2015-08-29	12:28:00	Post
RD_1	Sherman	C-	2.727	4	2015-08-29	16:29:00	2015-08-29 16:29:00	2015-08-29 12:29:00	2015-08-29	12:29:00	Post
RD_1	Sherman	C-	0.375	4	2015-08-29	16:30:00	2015-08-29 16:30:00	2015-08-29 12:30:00	2015-08-29	12:30:00	Post
RD_1	Sherman	C-	1.359	4	2015-08-29	16:31:00	2015-08-29 16:31:00	2015-08-29 12:31:00	2015-08-29	12:31:00	Post
RD_1	Sherman	C-	0.445	4	2015-08-29	16:32:00	2015-08-29 16:32:00	2015-08-29 12:32:00	2015-08-29	12:32:00	Post
RD_1	Sherman	C-	30.82	4	2015-08-29	16:33:00	2015-08-29 16:33:00	2015-08-29 12:33:00	2015-08-29	12:33:00	Post
RD_1	Cutie Boy	M	55.5	4	2015-08-30	15:05:00	2015-08-30 15:05:00	2015-08-30 11:05:00	2015-08-30	11:05:00	Baseline
RD_1	Cutie Boy	M	86.484	4	2015-08-30	15:06:00	2015-08-30 15:06:00	2015-08-30 11:06:00	2015-08-30	11:06:00	Baseline
RD_1	Cutie Boy	M	106.461	4	2015-08-30	15:07:00	2015-08-30 15:07:00	2015-08-30 11:07:00	2015-08-30	11:07:00	Baseline
RD_1	Cutie Boy	M	53.031	4	2015-08-30	15:08:00	2015-08-30 15:08:00	2015-08-30 11:08:00	2015-08-30	11:08:00	Baseline
RD_1	Cutie Boy	M	18.695	4	2015-08-30	15:09:00	2015-08-30 15:09:00	2015-08-30 11:09:00	2015-08-30	11:09:00	Baseline
RD_1	Cutie Boy	M	245.812	4	2015-08-30	15:10:00	2015-08-30 15:10:00	2015-08-30 11:10:00	2015-08-30	11:10:00	Baseline
RD_1	Cutie Boy	M	198.234	4	2015-08-30	15:11:00	2015-08-30 15:11:00	2015-08-30 11:11:00	2015-08-30	11:11:00	Baseline
RD_1	Cutie Boy	M	11.977	4	2015-08-30	15:12:00	2015-08-30 15:12:00	2015-08-30 11:12:00	2015-08-30	11:12:00	Baseline
RD_1	Cutie Boy	M	2.016	4	2015-08-30	15:13:00	2015-08-30 15:13:00	2015-08-30 11:13:00	2015-08-30	11:13:00	Baseline
RD_1	Cutie Boy	M	12.398	4	2015-08-30	15:14:00	2015-08-30 15:14:00	2015-08-30 11:14:00	2015-08-30	11:14:00	Baseline
RD_1	Cutie Boy	M	6.32	4	2015-08-30	15:15:00	2015-08-30 15:15:00	2015-08-30 11:15:00	2015-08-30	11:15:00	Baseline
RD_1	Cutie Boy	M	4.188	4	2015-08-30	15:16:00	2015-08-30 15:16:00	2015-08-30 11:16:00	2015-08-30	11:16:00	Baseline
RD_1	Cutie Boy	M	0.148	4	2015-08-30	15:17:00	2015-08-30 15:17:00	2015-08-30 11:17:00	2015-08-30	11:17:00	Baseline
RD_1	Cutie Boy	M	24.172	4	2015-08-30	15:18:00	2015-08-30 15:18:00	2015-08-30 11:18:00	2015-08-30	11:18:00	Baseline
RD_1	Cutie Boy	M	37.664	4	2015-08-30	15:19:00	2015-08-30 15:19:00	2015-08-30 11:19:00	2015-08-30	11:19:00	Baseline
RD_1	Cutie Boy	M	14.586	4	2015-08-30	15:20:00	2015-08-30 15:20:00	2015-08-30 11:20:00	2015-08-30	11:20:00	Baseline
RD_1	Cutie Boy	M	0.68	4	2015-08-30	15:21:00	2015-08-30 15:21:00	2015-08-30 11:21:00	2015-08-30	11:21:00	Baseline
RD_1	Cutie Boy	M	10.43	4	2015-08-30	15:22:00	2015-08-30 15:22:00	2015-08-30 11:22:00	2015-08-30	11:22:00	Baseline
RD_1	Cutie Boy	M	3.867	4	2015-08-30	15:23:00	2015-08-30 15:23:00	2015-08-30 11:23:00	2015-08-30	11:23:00	Baseline
RD_1	Cutie Boy	M	8.773	4	2015-08-30	15:24:00	2015-08-30 15:24:00	2015-08-30 11:24:00	2015-08-30	11:24:00	Baseline
RD_1	Cutie Boy	M	21.953	4	2015-08-30	15:25:00	2015-08-30 15:25:00	2015-08-30 11:25:00	2015-08-30	11:25:00	Trt
RD_1	Cutie Boy	M	26.375	4	2015-08-30	15:26:00	2015-08-30 15:26:00	2015-08-30 11:26:00	2015-08-30	11:26:00	Trt
RD_1	Cutie Boy	M	38.305	4	2015-08-30	15:27:00	2015-08-30 15:27:00	2015-08-30 11:27:00	2015-08-30	11:27:00	Trt
RD_1	Cutie Boy	M	171.118	4	2015-08-30	15:28:00	2015-08-30 15:28:00	2015-08-30 11:28:00	2015-08-30	11:28:00	Trt
RD_1	Cutie Boy	M	34.938	4	2015-08-30	15:29:00	2015-08-30 15:29:00	2015-08-30 11:29:00	2015-08-30	11:29:00	Trt
RD_1	Cutie Boy	M	19.211	4	2015-08-30	15:30:00	2015-08-30 15:30:00	2015-08-30 11:30:00	2015-08-30	11:30:00	Trt
RD_1	Cutie Boy	M	143.219	4	2015-08-30	15:31:00	2015-08-30 15:31:00	2015-08-30 11:31:00	2015-08-30	11:31:00	Trt
RD_1	Cutie Boy	M	31.781	4	2015-08-30	15:32:00	2015-08-30 15:32:00	2015-08-30 11:32:00	2015-08-30	11:32:00	Trt
RD_1	Cutie Boy	M	9.219	4	2015-08-30	15:33:00	2015-08-30 15:33:00	2015-08-30 11:33:00	2015-08-30	11:33:00	Trt
RD_1	Cutie Boy	M	16.68	4	2015-08-30	15:34:00	2015-08-30 15:34:00	2015-08-30 11:34:00	2015-08-30	11:34:00	Trt
RD_1	Cutie Boy	M	154.157	4	2015-08-30	15:35:00	2015-08-30 15:35:00	2015-08-30 11:35:00	2015-08-30	11:35:00	Trt
RD_1	Cutie Boy	M	6.758	4	2015-08-30	15:36:00	2015-08-30 15:36:00	2015-08-30 11:36:00	2015-08-30	11:36:00	Trt
RD_1	Cutie Boy	M	4.195	4	2015-08-30	15:37:00	2015-08-30 15:37:00	2015-08-30 11:37:00	2015-08-30	11:37:00	Trt
RD_1	Cutie Boy	M	0.539	4	2015-08-30	15:38:00	2015-08-30 15:38:00	2015-08-30 11:38:00	2015-08-30	11:38:00	Trt
RD_1	Cutie Boy	M	9.453	4	2015-08-30	15:39:00	2015-08-30 15:39:00	2015-08-30 11:39:00	2015-08-30	11:39:00	Trt
RD_1	Cutie Boy	M	0.516	4	2015-08-30	15:40:00	2015-08-30 15:40:00	2015-08-30 11:40:00	2015-08-30	11:40:00	Trt
RD_1	Cutie Boy	M	0.109	4	2015-08-30	15:41:00	2015-08-30 15:41:00	2015-08-30 11:41:00	2015-08-30	11:41:00	Trt
RD_1	Cutie Boy	M	0.703	4	2015-08-30	15:42:00	2015-08-30 15:42:00	2015-08-30 11:42:00	2015-08-30	11:42:00	Trt
RD_1	Cutie Boy	M	0.414	4	2015-08-30	15:43:00	2015-08-30 15:43:00	2015-08-30 11:43:00	2015-08-30	11:43:00	Trt
RD_1	Cutie Boy	M	0.32	4	2015-08-30	15:44:00	2015-08-30 15:44:00	2015-08-30 11:44:00	2015-08-30	11:44:00	Trt
RD_1	Cutie Boy	M	22.805	4	2015-08-30	15:45:00	2015-08-30 15:45:00	2015-08-30 11:45:00	2015-08-30	11:45:00	Trt
RD_1	Cutie Boy	M	7.727	4	2015-08-30	15:46:00	2015-08-30 15:46:00	2015-08-30 11:46:00	2015-08-30	11:46:00	Post
RD_1	Cutie Boy	M	16.125	4	2015-08-30	15:47:00	2015-08-30 15:47:00	2015-08-30 11:47:00	2015-08-30	11:47:00	Post
RD_1	Cutie Boy	M	6.406	4	2015-08-30	15:48:00	2015-08-30 15:48:00	2015-08-30 11:48:00	2015-08-30	11:48:00	Post
RD_1	Cutie Boy	M	2.898	4	2015-08-30	15:49:00	2015-08-30 15:49:00	2015-08-30 11:49:00	2015-08-30	11:49:00	Post
RD_1	Cutie Boy	M	12.148	4	2015-08-30	15:50:00	2015-08-30 15:50:00	2015-08-30 11:50:00	2015-08-30	11:50:00	Post
RD_1	Cutie Boy	M	0.469	4	2015-08-30	15:51:00	2015-08-30 15:51:00	2015-08-30 11:51:00	2015-08-30	11:51:00	Post
RD_1	Cutie Boy	M	0.93	4	2015-08-30	15:52:00	2015-08-30 15:52:00	2015-08-30 11:52:00	2015-08-30	11:52:00	Post
RD_1	Cutie Boy	M	0.234	4	2015-08-30	15:53:00	2015-08-30 15:53:00	2015-08-30 11:53:00	2015-08-30	11:53:00	Post
RD_1	Cutie Boy	M	3.844	4	2015-08-30	15:54:00	2015-08-30 15:54:00	2015-08-30 11:54:00	2015-08-30	11:54:00	Post
RD_1	Cutie Boy	M	26.789	4	2015-08-30	15:55:00	2015-08-30 15:55:00	2015-08-30 11:55:00	2015-08-30	11:55:00	Post
RD_1	Cutie Boy	M	12.742	4	2015-08-30	15:56:00	2015-08-30 15:56:00	2015-08-30 11:56:00	2015-08-30	11:56:00	Post
RD_1	Cutie Boy	M	10.375	4	2015-08-30	15:57:00	2015-08-30 15:57:00	2015-08-30 11:57:00	2015-08-30	11:57:00	Post
RD_1	Cutie Boy	M	3.195	4	2015-08-30	15:58:00	2015-08-30 15:58:00	2015-08-30 11:58:00	2015-08-30	11:58:00	Post
RD_1	Cutie Boy	M	6.852	4	2015-08-30	15:59:00	2015-08-30 15:59:00	2015-08-30 11:59:00	2015-08-30	11:59:00	Post
RD_1	Cutie Boy	M	9.219	4	2015-08-30	16:00:00	2015-08-30 16:00:00	2015-08-30 12:00:00	2015-08-30	12:00:00	Post
RD_1	Cutie Boy	M	2.734	4	2015-08-30	16:01:00	2015-08-30 16:01:00	2015-08-30 12:01:00	2015-08-30	12:01:00	Post
RD_1	Cutie Boy	M	7.289	4	2015-08-30	16:02:00	2015-08-30 16:02:00	2015-08-30 12:02:00	2015-08-30	12:02:00	Post
RD_1	Cutie Boy	M	0.281	4	2015-08-30	16:03:00	2015-08-30 16:03:00	2015-08-30 12:03:00	2015-08-30	12:03:00	Post
RD_1	Cutie Boy	M	0.797	4	2015-08-30	16:04:00	2015-08-30 16:04:00	2015-08-30 12:04:00	2015-08-30	12:04:00	Post
RD_1	Cutie Boy	M	5.742	4	2015-08-30	16:05:00	2015-08-30 16:05:00	2015-08-30 12:05:00	2015-08-30	12:05:00	Post
RD_1	Sherman	N1	47.555	5	2015-08-31	13:53:00	2015-08-31 13:53:00	2015-08-31 09:53:00	2015-08-31	09:53:00	Baseline
RD_1	Sherman	N1	38.414	5	2015-08-31	13:54:00	2015-08-31 13:54:00	2015-08-31 09:54:00	2015-08-31	09:54:00	Baseline
RD_1	Sherman	N1	31.891	5	2015-08-31	13:55:00	2015-08-31 13:55:00	2015-08-31 09:55:00	2015-08-31	09:55:00	Baseline
RD_1	Sherman	N1	17.555	5	2015-08-31	13:56:00	2015-08-31 13:56:00	2015-08-31 09:56:00	2015-08-31	09:56:00	Baseline
RD_1	Sherman	N1	10.063	5	2015-08-31	13:57:00	2015-08-31 13:57:00	2015-08-31 09:57:00	2015-08-31	09:57:00	Baseline
RD_1	Sherman	N1	12.203	5	2015-08-31	13:58:00	2015-08-31 13:58:00	2015-08-31 09:58:00	2015-08-31	09:58:00	Baseline
RD_1	Sherman	N1	7.242	5	2015-08-31	13:59:00	2015-08-31 13:59:00	2015-08-31 09:59:00	2015-08-31	09:59:00	Baseline
RD_1	Sherman	N1	1.539	5	2015-08-31	14:00:00	2015-08-31 14:00:00	2015-08-31 10:00:00	2015-08-31	10:00:00	Baseline
RD_1	Sherman	N1	1.328	5	2015-08-31	14:01:00	2015-08-31 14:01:00	2015-08-31 10:01:00	2015-08-31	10:01:00	Baseline
RD_1	Sherman	N1	0.242	5	2015-08-31	14:02:00	2015-08-31 14:02:00	2015-08-31 10:02:00	2015-08-31	10:02:00	Baseline
RD_1	Sherman	N1	3.109	5	2015-08-31	14:03:00	2015-08-31 14:03:00	2015-08-31 10:03:00	2015-08-31	10:03:00	Baseline
RD_1	Sherman	N1	4.484	5	2015-08-31	14:04:00	2015-08-31 14:04:00	2015-08-31 10:04:00	2015-08-31	10:04:00	Baseline
RD_1	Sherman	N1	2.406	5	2015-08-31	14:05:00	2015-08-31 14:05:00	2015-08-31 10:05:00	2015-08-31	10:05:00	Baseline
RD_1	Sherman	N1	0.609	5	2015-08-31	14:06:00	2015-08-31 14:06:00	2015-08-31 10:06:00	2015-08-31	10:06:00	Baseline
RD_1	Sherman	N1	1.016	5	2015-08-31	14:07:00	2015-08-31 14:07:00	2015-08-31 10:07:00	2015-08-31	10:07:00	Baseline
RD_1	Sherman	N1	1.398	5	2015-08-31	14:08:00	2015-08-31 14:08:00	2015-08-31 10:08:00	2015-08-31	10:08:00	Baseline
RD_1	Sherman	N1	0.789	5	2015-08-31	14:09:00	2015-08-31 14:09:00	2015-08-31 10:09:00	2015-08-31	10:09:00	Baseline
RD_1	Sherman	N1	0.32	5	2015-08-31	14:10:00	2015-08-31 14:10:00	2015-08-31 10:10:00	2015-08-31	10:10:00	Baseline
RD_1	Sherman	N1	2.563	5	2015-08-31	14:11:00	2015-08-31 14:11:00	2015-08-31 10:11:00	2015-08-31	10:11:00	Baseline
RD_1	Sherman	N1	8.063	5	2015-08-31	14:12:00	2015-08-31 14:12:00	2015-08-31 10:12:00	2015-08-31	10:12:00	Baseline
RD_1	Sherman	N1	52.211	5	2015-08-31	14:13:00	2015-08-31 14:13:00	2015-08-31 10:13:00	2015-08-31	10:13:00	Trt
RD_1	Sherman	N1	86.219	5	2015-08-31	14:14:00	2015-08-31 14:14:00	2015-08-31 10:14:00	2015-08-31	10:14:00	Trt
RD_1	Sherman	N1	36.242	5	2015-08-31	14:15:00	2015-08-31 14:15:00	2015-08-31 10:15:00	2015-08-31	10:15:00	Trt
RD_1	Sherman	N1	33.852	5	2015-08-31	14:16:00	2015-08-31 14:16:00	2015-08-31 10:16:00	2015-08-31	10:16:00	Trt
RD_1	Sherman	N1	27.414	5	2015-08-31	14:17:00	2015-08-31 14:17:00	2015-08-31 10:17:00	2015-08-31	10:17:00	Trt
RD_1	Sherman	N1	68.289	5	2015-08-31	14:18:00	2015-08-31 14:18:00	2015-08-31 10:18:00	2015-08-31	10:18:00	Trt
RD_1	Sherman	N1	51.859	5	2015-08-31	14:19:00	2015-08-31 14:19:00	2015-08-31 10:19:00	2015-08-31	10:19:00	Trt
RD_1	Sherman	N1	43.883	5	2015-08-31	14:20:00	2015-08-31 14:20:00	2015-08-31 10:20:00	2015-08-31	10:20:00	Trt
RD_1	Sherman	N1	38.281	5	2015-08-31	14:21:00	2015-08-31 14:21:00	2015-08-31 10:21:00	2015-08-31	10:21:00	Trt
RD_1	Sherman	N1	25.32	5	2015-08-31	14:22:00	2015-08-31 14:22:00	2015-08-31 10:22:00	2015-08-31	10:22:00	Trt
RD_1	Sherman	N1	54.703	5	2015-08-31	14:23:00	2015-08-31 14:23:00	2015-08-31 10:23:00	2015-08-31	10:23:00	Trt
RD_1	Sherman	N1	39.813	5	2015-08-31	14:24:00	2015-08-31 14:24:00	2015-08-31 10:24:00	2015-08-31	10:24:00	Trt
RD_1	Sherman	N1	13.508	5	2015-08-31	14:25:00	2015-08-31 14:25:00	2015-08-31 10:25:00	2015-08-31	10:25:00	Trt
RD_1	Sherman	N1	8.07	5	2015-08-31	14:26:00	2015-08-31 14:26:00	2015-08-31 10:26:00	2015-08-31	10:26:00	Trt
RD_1	Sherman	N1	8.125	5	2015-08-31	14:27:00	2015-08-31 14:27:00	2015-08-31 10:27:00	2015-08-31	10:27:00	Trt
RD_1	Sherman	N1	5.656	5	2015-08-31	14:28:00	2015-08-31 14:28:00	2015-08-31 10:28:00	2015-08-31	10:28:00	Trt
RD_1	Sherman	N1	9.492	5	2015-08-31	14:29:00	2015-08-31 14:29:00	2015-08-31 10:29:00	2015-08-31	10:29:00	Trt
RD_1	Sherman	N1	29.852	5	2015-08-31	14:30:00	2015-08-31 14:30:00	2015-08-31 10:30:00	2015-08-31	10:30:00	Trt
RD_1	Sherman	N1	14.531	5	2015-08-31	14:31:00	2015-08-31 14:31:00	2015-08-31 10:31:00	2015-08-31	10:31:00	Trt
RD_1	Sherman	N1	3.258	5	2015-08-31	14:32:00	2015-08-31 14:32:00	2015-08-31 10:32:00	2015-08-31	10:32:00	Trt
RD_1	Sherman	N1	11.359	5	2015-08-31	14:33:00	2015-08-31 14:33:00	2015-08-31 10:33:00	2015-08-31	10:33:00	Trt
RD_1	Sherman	N1	3.25	5	2015-08-31	14:34:00	2015-08-31 14:34:00	2015-08-31 10:34:00	2015-08-31	10:34:00	Post
RD_1	Sherman	N1	0.008	5	2015-08-31	14:35:00	2015-08-31 14:35:00	2015-08-31 10:35:00	2015-08-31	10:35:00	Post
RD_1	Sherman	N1	0.32	5	2015-08-31	14:36:00	2015-08-31 14:36:00	2015-08-31 10:36:00	2015-08-31	10:36:00	Post
RD_1	Sherman	N1	1.57	5	2015-08-31	14:37:00	2015-08-31 14:37:00	2015-08-31 10:37:00	2015-08-31	10:37:00	Post
RD_1	Sherman	N1	1.938	5	2015-08-31	14:38:00	2015-08-31 14:38:00	2015-08-31 10:38:00	2015-08-31	10:38:00	Post
RD_1	Sherman	N1	1.227	5	2015-08-31	14:39:00	2015-08-31 14:39:00	2015-08-31 10:39:00	2015-08-31	10:39:00	Post
RD_1	Sherman	N1	2.297	5	2015-08-31	14:40:00	2015-08-31 14:40:00	2015-08-31 10:40:00	2015-08-31	10:40:00	Post
RD_1	Sherman	N1	0.766	5	2015-08-31	14:41:00	2015-08-31 14:41:00	2015-08-31 10:41:00	2015-08-31	10:41:00	Post
RD_1	Sherman	N1	2.609	5	2015-08-31	14:42:00	2015-08-31 14:42:00	2015-08-31 10:42:00	2015-08-31	10:42:00	Post
RD_1	Sherman	N1	26.438	5	2015-08-31	14:43:00	2015-08-31 14:43:00	2015-08-31 10:43:00	2015-08-31	10:43:00	Post
RD_1	Sherman	N1	20.93	5	2015-08-31	14:44:00	2015-08-31 14:44:00	2015-08-31 10:44:00	2015-08-31	10:44:00	Post
RD_1	Sherman	N1	4.313	5	2015-08-31	14:45:00	2015-08-31 14:45:00	2015-08-31 10:45:00	2015-08-31	10:45:00	Post
RD_1	Sherman	N1	1.008	5	2015-08-31	14:46:00	2015-08-31 14:46:00	2015-08-31 10:46:00	2015-08-31	10:46:00	Post
RD_1	Sherman	N1	0.508	5	2015-08-31	14:47:00	2015-08-31 14:47:00	2015-08-31 10:47:00	2015-08-31	10:47:00	Post
RD_1	Sherman	N1	1.172	5	2015-08-31	14:48:00	2015-08-31 14:48:00	2015-08-31 10:48:00	2015-08-31	10:48:00	Post
RD_1	Sherman	N1	0.383	5	2015-08-31	14:49:00	2015-08-31 14:49:00	2015-08-31 10:49:00	2015-08-31	10:49:00	Post
RD_1	Sherman	N1	0.406	5	2015-08-31	14:50:00	2015-08-31 14:50:00	2015-08-31 10:50:00	2015-08-31	10:50:00	Post
RD_1	Sherman	N1	0.43	5	2015-08-31	14:51:00	2015-08-31 14:51:00	2015-08-31 10:51:00	2015-08-31	10:51:00	Post
RD_1	Sherman	N1	11.695	5	2015-08-31	14:52:00	2015-08-31 14:52:00	2015-08-31 10:52:00	2015-08-31	10:52:00	Post
RD_1	Sherman	N1	65.695	5	2015-08-31	14:53:00	2015-08-31 14:53:00	2015-08-31 10:53:00	2015-08-31	10:53:00	Post
RD_1	Cutie Boy	C+	59.188	5	2015-09-02	14:01:00	2015-09-02 14:01:00	2015-09-02 10:01:00	2015-09-02	10:01:00	Baseline
RD_1	Cutie Boy	C+	55.508	5	2015-09-02	14:02:00	2015-09-02 14:02:00	2015-09-02 10:02:00	2015-09-02	10:02:00	Baseline
RD_1	Cutie Boy	C+	28.836	5	2015-09-02	14:03:00	2015-09-02 14:03:00	2015-09-02 10:03:00	2015-09-02	10:03:00	Baseline
RD_1	Cutie Boy	C+	21.461	5	2015-09-02	14:04:00	2015-09-02 14:04:00	2015-09-02 10:04:00	2015-09-02	10:04:00	Baseline
RD_1	Cutie Boy	C+	279.196	5	2015-09-02	14:05:00	2015-09-02 14:05:00	2015-09-02 10:05:00	2015-09-02	10:05:00	Baseline
RD_1	Cutie Boy	C+	269.765	5	2015-09-02	14:06:00	2015-09-02 14:06:00	2015-09-02 10:06:00	2015-09-02	10:06:00	Baseline
RD_1	Cutie Boy	C+	11.883	5	2015-09-02	14:07:00	2015-09-02 14:07:00	2015-09-02 10:07:00	2015-09-02	10:07:00	Baseline
RD_1	Cutie Boy	C+	1.797	5	2015-09-02	14:08:00	2015-09-02 14:08:00	2015-09-02 10:08:00	2015-09-02	10:08:00	Baseline
RD_1	Cutie Boy	C+	4.188	5	2015-09-02	14:09:00	2015-09-02 14:09:00	2015-09-02 10:09:00	2015-09-02	10:09:00	Baseline
RD_1	Cutie Boy	C+	0.5	5	2015-09-02	14:10:00	2015-09-02 14:10:00	2015-09-02 10:10:00	2015-09-02	10:10:00	Baseline
RD_1	Cutie Boy	C+	3.813	5	2015-09-02	14:11:00	2015-09-02 14:11:00	2015-09-02 10:11:00	2015-09-02	10:11:00	Baseline
RD_1	Cutie Boy	C+	7.469	5	2015-09-02	14:12:00	2015-09-02 14:12:00	2015-09-02 10:12:00	2015-09-02	10:12:00	Baseline
RD_1	Cutie Boy	C+	31.547	5	2015-09-02	14:13:00	2015-09-02 14:13:00	2015-09-02 10:13:00	2015-09-02	10:13:00	Baseline
RD_1	Cutie Boy	C+	4.977	5	2015-09-02	14:14:00	2015-09-02 14:14:00	2015-09-02 10:14:00	2015-09-02	10:14:00	Baseline
RD_1	Cutie Boy	C+	10.531	5	2015-09-02	14:15:00	2015-09-02 14:15:00	2015-09-02 10:15:00	2015-09-02	10:15:00	Baseline
RD_1	Cutie Boy	C+	1.016	5	2015-09-02	14:16:00	2015-09-02 14:16:00	2015-09-02 10:16:00	2015-09-02	10:16:00	Baseline
RD_1	Cutie Boy	C+	2.008	5	2015-09-02	14:17:00	2015-09-02 14:17:00	2015-09-02 10:17:00	2015-09-02	10:17:00	Baseline
RD_1	Cutie Boy	C+	1.734	5	2015-09-02	14:18:00	2015-09-02 14:18:00	2015-09-02 10:18:00	2015-09-02	10:18:00	Baseline
RD_1	Cutie Boy	C+	0.047	5	2015-09-02	14:19:00	2015-09-02 14:19:00	2015-09-02 10:19:00	2015-09-02	10:19:00	Baseline
RD_1	Cutie Boy	C+	0.172	5	2015-09-02	14:20:00	2015-09-02 14:20:00	2015-09-02 10:20:00	2015-09-02	10:20:00	Baseline
RD_1	Cutie Boy	C+	33.555	5	2015-09-02	14:21:00	2015-09-02 14:21:00	2015-09-02 10:21:00	2015-09-02	10:21:00	Trt
RD_1	Cutie Boy	C+	43.977	5	2015-09-02	14:22:00	2015-09-02 14:22:00	2015-09-02 10:22:00	2015-09-02	10:22:00	Trt
RD_1	Cutie Boy	C+	114.867	5	2015-09-02	14:23:00	2015-09-02 14:23:00	2015-09-02 10:23:00	2015-09-02	10:23:00	Trt
RD_1	Cutie Boy	C+	182.18	5	2015-09-02	14:24:00	2015-09-02 14:24:00	2015-09-02 10:24:00	2015-09-02	10:24:00	Trt
RD_1	Cutie Boy	C+	347.437	5	2015-09-02	14:25:00	2015-09-02 14:25:00	2015-09-02 10:25:00	2015-09-02	10:25:00	Trt
RD_1	Cutie Boy	C+	324.976	5	2015-09-02	14:26:00	2015-09-02 14:26:00	2015-09-02 10:26:00	2015-09-02	10:26:00	Trt
RD_1	Cutie Boy	C+	16.656	5	2015-09-02	14:27:00	2015-09-02 14:27:00	2015-09-02 10:27:00	2015-09-02	10:27:00	Trt
RD_1	Cutie Boy	C+	6.711	5	2015-09-02	14:28:00	2015-09-02 14:28:00	2015-09-02 10:28:00	2015-09-02	10:28:00	Trt
RD_1	Cutie Boy	C+	3.773	5	2015-09-02	14:29:00	2015-09-02 14:29:00	2015-09-02 10:29:00	2015-09-02	10:29:00	Trt
RD_1	Cutie Boy	C+	0.367	5	2015-09-02	14:30:00	2015-09-02 14:30:00	2015-09-02 10:30:00	2015-09-02	10:30:00	Trt
RD_1	Cutie Boy	C+	1.023	5	2015-09-02	14:31:00	2015-09-02 14:31:00	2015-09-02 10:31:00	2015-09-02	10:31:00	Trt
RD_1	Cutie Boy	C+	1.031	5	2015-09-02	14:32:00	2015-09-02 14:32:00	2015-09-02 10:32:00	2015-09-02	10:32:00	Trt
RD_1	Cutie Boy	C+	17.352	5	2015-09-02	14:33:00	2015-09-02 14:33:00	2015-09-02 10:33:00	2015-09-02	10:33:00	Trt
RD_1	Cutie Boy	C+	1.586	5	2015-09-02	14:34:00	2015-09-02 14:34:00	2015-09-02 10:34:00	2015-09-02	10:34:00	Trt
RD_1	Cutie Boy	C+	1.578	5	2015-09-02	14:35:00	2015-09-02 14:35:00	2015-09-02 10:35:00	2015-09-02	10:35:00	Trt
RD_1	Cutie Boy	C+	1.414	5	2015-09-02	14:36:00	2015-09-02 14:36:00	2015-09-02 10:36:00	2015-09-02	10:36:00	Trt
RD_1	Cutie Boy	C+	1.102	5	2015-09-02	14:37:00	2015-09-02 14:37:00	2015-09-02 10:37:00	2015-09-02	10:37:00	Trt
RD_1	Cutie Boy	C+	0.742	5	2015-09-02	14:38:00	2015-09-02 14:38:00	2015-09-02 10:38:00	2015-09-02	10:38:00	Trt
RD_1	Cutie Boy	C+	0.438	5	2015-09-02	14:39:00	2015-09-02 14:39:00	2015-09-02 10:39:00	2015-09-02	10:39:00	Trt
RD_1	Cutie Boy	C+	0.016	5	2015-09-02	14:40:00	2015-09-02 14:40:00	2015-09-02 10:40:00	2015-09-02	10:40:00	Trt
RD_1	Cutie Boy	C+	63.859	5	2015-09-02	14:41:00	2015-09-02 14:41:00	2015-09-02 10:41:00	2015-09-02	10:41:00	Trt
RD_1	Cutie Boy	C+	2.805	5	2015-09-02	14:42:00	2015-09-02 14:42:00	2015-09-02 10:42:00	2015-09-02	10:42:00	Post
RD_1	Cutie Boy	C+	1.156	5	2015-09-02	14:43:00	2015-09-02 14:43:00	2015-09-02 10:43:00	2015-09-02	10:43:00	Post
RD_1	Cutie Boy	C+	1.039	5	2015-09-02	14:44:00	2015-09-02 14:44:00	2015-09-02 10:44:00	2015-09-02	10:44:00	Post
RD_1	Cutie Boy	C+	9.602	5	2015-09-02	14:45:00	2015-09-02 14:45:00	2015-09-02 10:45:00	2015-09-02	10:45:00	Post
RD_1	Cutie Boy	C+	1.031	5	2015-09-02	14:46:00	2015-09-02 14:46:00	2015-09-02 10:46:00	2015-09-02	10:46:00	Post
RD_1	Cutie Boy	C+	0.313	5	2015-09-02	14:47:00	2015-09-02 14:47:00	2015-09-02 10:47:00	2015-09-02	10:47:00	Post
RD_1	Cutie Boy	C+	1.281	5	2015-09-02	14:48:00	2015-09-02 14:48:00	2015-09-02 10:48:00	2015-09-02	10:48:00	Post
RD_1	Cutie Boy	C+	1.156	5	2015-09-02	14:49:00	2015-09-02 14:49:00	2015-09-02 10:49:00	2015-09-02	10:49:00	Post
RD_1	Cutie Boy	C+	0.148	5	2015-09-02	14:50:00	2015-09-02 14:50:00	2015-09-02 10:50:00	2015-09-02	10:50:00	Post
RD_1	Cutie Boy	C+	8.203	5	2015-09-02	14:51:00	2015-09-02 14:51:00	2015-09-02 10:51:00	2015-09-02	10:51:00	Post
RD_1	Cutie Boy	C+	6.906	5	2015-09-02	14:52:00	2015-09-02 14:52:00	2015-09-02 10:52:00	2015-09-02	10:52:00	Post
RD_1	Cutie Boy	C+	8.539	5	2015-09-02	14:53:00	2015-09-02 14:53:00	2015-09-02 10:53:00	2015-09-02	10:53:00	Post
RD_1	Cutie Boy	C+	20.258	5	2015-09-02	14:54:00	2015-09-02 14:54:00	2015-09-02 10:54:00	2015-09-02	10:54:00	Post
RD_1	Cutie Boy	C+	6.945	5	2015-09-02	14:55:00	2015-09-02 14:55:00	2015-09-02 10:55:00	2015-09-02	10:55:00	Post
RD_1	Cutie Boy	C+	5.148	5	2015-09-02	14:56:00	2015-09-02 14:56:00	2015-09-02 10:56:00	2015-09-02	10:56:00	Post
RD_1	Cutie Boy	C+	0.094	5	2015-09-02	14:57:00	2015-09-02 14:57:00	2015-09-02 10:57:00	2015-09-02	10:57:00	Post
RD_1	Cutie Boy	C+	0.078	5	2015-09-02	14:58:00	2015-09-02 14:58:00	2015-09-02 10:58:00	2015-09-02	10:58:00	Post
RD_1	Cutie Boy	C+	0.164	5	2015-09-02	14:59:00	2015-09-02 14:59:00	2015-09-02 10:59:00	2015-09-02	10:59:00	Post
RD_1	Cutie Boy	C+	0.195	5	2015-09-02	15:00:00	2015-09-02 15:00:00	2015-09-02 11:00:00	2015-09-02	11:00:00	Post
RD_1	Cutie Boy	C+	11.047	5	2015-09-02	15:01:00	2015-09-02 15:01:00	2015-09-02 11:01:00	2015-09-02	11:01:00	Post
RD_1	Sherman	C+	40.648	5	2015-09-02	19:25:00	2015-09-02 19:25:00	2015-09-02 15:25:00	2015-09-02	15:25:00	Baseline
RD_1	Sherman	C+	23.891	5	2015-09-02	19:26:00	2015-09-02 19:26:00	2015-09-02 15:26:00	2015-09-02	15:26:00	Baseline
RD_1	Sherman	C+	28.102	5	2015-09-02	19:27:00	2015-09-02 19:27:00	2015-09-02 15:27:00	2015-09-02	15:27:00	Baseline
RD_1	Sherman	C+	15.625	5	2015-09-02	19:28:00	2015-09-02 19:28:00	2015-09-02 15:28:00	2015-09-02	15:28:00	Baseline
RD_1	Sherman	C+	13.766	5	2015-09-02	19:29:00	2015-09-02 19:29:00	2015-09-02 15:29:00	2015-09-02	15:29:00	Baseline
RD_1	Sherman	C+	18.383	5	2015-09-02	19:30:00	2015-09-02 19:30:00	2015-09-02 15:30:00	2015-09-02	15:30:00	Baseline
RD_1	Sherman	C+	15.164	5	2015-09-02	19:31:00	2015-09-02 19:31:00	2015-09-02 15:31:00	2015-09-02	15:31:00	Baseline
RD_1	Sherman	C+	7.703	5	2015-09-02	19:32:00	2015-09-02 19:32:00	2015-09-02 15:32:00	2015-09-02	15:32:00	Baseline
RD_1	Sherman	C+	3.906	5	2015-09-02	19:33:00	2015-09-02 19:33:00	2015-09-02 15:33:00	2015-09-02	15:33:00	Baseline
RD_1	Sherman	C+	11.344	5	2015-09-02	19:34:00	2015-09-02 19:34:00	2015-09-02 15:34:00	2015-09-02	15:34:00	Baseline
RD_1	Sherman	C+	13.586	5	2015-09-02	19:35:00	2015-09-02 19:35:00	2015-09-02 15:35:00	2015-09-02	15:35:00	Baseline
RD_1	Sherman	C+	2.086	5	2015-09-02	19:36:00	2015-09-02 19:36:00	2015-09-02 15:36:00	2015-09-02	15:36:00	Baseline
RD_1	Sherman	C+	0.07	5	2015-09-02	19:37:00	2015-09-02 19:37:00	2015-09-02 15:37:00	2015-09-02	15:37:00	Baseline
RD_1	Sherman	C+	5.719	5	2015-09-02	19:38:00	2015-09-02 19:38:00	2015-09-02 15:38:00	2015-09-02	15:38:00	Baseline
RD_1	Sherman	C+	0.422	5	2015-09-02	19:39:00	2015-09-02 19:39:00	2015-09-02 15:39:00	2015-09-02	15:39:00	Baseline
RD_1	Sherman	C+	0.352	5	2015-09-02	19:40:00	2015-09-02 19:40:00	2015-09-02 15:40:00	2015-09-02	15:40:00	Baseline
RD_1	Sherman	C+	0.805	5	2015-09-02	19:41:00	2015-09-02 19:41:00	2015-09-02 15:41:00	2015-09-02	15:41:00	Baseline
RD_1	Sherman	C+	1.141	5	2015-09-02	19:42:00	2015-09-02 19:42:00	2015-09-02 15:42:00	2015-09-02	15:42:00	Baseline
RD_1	Sherman	C+	0.664	5	2015-09-02	19:43:00	2015-09-02 19:43:00	2015-09-02 15:43:00	2015-09-02	15:43:00	Baseline
RD_1	Sherman	C+	1.148	5	2015-09-02	19:44:00	2015-09-02 19:44:00	2015-09-02 15:44:00	2015-09-02	15:44:00	Baseline
RD_1	Sherman	C+	23.523	5	2015-09-02	19:45:00	2015-09-02 19:45:00	2015-09-02 15:45:00	2015-09-02	15:45:00	Trt
RD_1	Sherman	C+	65.148	5	2015-09-02	19:46:00	2015-09-02 19:46:00	2015-09-02 15:46:00	2015-09-02	15:46:00	Trt
RD_1	Sherman	C+	24.719	5	2015-09-02	19:47:00	2015-09-02 19:47:00	2015-09-02 15:47:00	2015-09-02	15:47:00	Trt
RD_1	Sherman	C+	6.711	5	2015-09-02	19:48:00	2015-09-02 19:48:00	2015-09-02 15:48:00	2015-09-02	15:48:00	Trt
RD_1	Sherman	C+	19.242	5	2015-09-02	19:49:00	2015-09-02 19:49:00	2015-09-02 15:49:00	2015-09-02	15:49:00	Trt
RD_1	Sherman	C+	1.078	5	2015-09-02	19:50:00	2015-09-02 19:50:00	2015-09-02 15:50:00	2015-09-02	15:50:00	Trt
RD_1	Sherman	C+	0.313	5	2015-09-02	19:51:00	2015-09-02 19:51:00	2015-09-02 15:51:00	2015-09-02	15:51:00	Trt
RD_1	Sherman	C+	0.828	5	2015-09-02	19:52:00	2015-09-02 19:52:00	2015-09-02 15:52:00	2015-09-02	15:52:00	Trt
RD_1	Sherman	C+	0.414	5	2015-09-02	19:53:00	2015-09-02 19:53:00	2015-09-02 15:53:00	2015-09-02	15:53:00	Trt
RD_1	Sherman	C+	0.617	5	2015-09-02	19:54:00	2015-09-02 19:54:00	2015-09-02 15:54:00	2015-09-02	15:54:00	Trt
RD_1	Sherman	C+	1.188	5	2015-09-02	19:55:00	2015-09-02 19:55:00	2015-09-02 15:55:00	2015-09-02	15:55:00	Trt
RD_1	Sherman	C+	0.336	5	2015-09-02	19:56:00	2015-09-02 19:56:00	2015-09-02 15:56:00	2015-09-02	15:56:00	Trt
RD_1	Sherman	C+	0.742	5	2015-09-02	19:57:00	2015-09-02 19:57:00	2015-09-02 15:57:00	2015-09-02	15:57:00	Trt
RD_1	Sherman	C+	0.695	5	2015-09-02	19:58:00	2015-09-02 19:58:00	2015-09-02 15:58:00	2015-09-02	15:58:00	Trt
RD_1	Sherman	C+	2.203	5	2015-09-02	19:59:00	2015-09-02 19:59:00	2015-09-02 15:59:00	2015-09-02	15:59:00	Trt
RD_1	Sherman	C+	0.773	5	2015-09-02	20:00:00	2015-09-02 20:00:00	2015-09-02 16:00:00	2015-09-02	16:00:00	Trt
RD_1	Sherman	C+	1.117	5	2015-09-02	20:01:00	2015-09-02 20:01:00	2015-09-02 16:01:00	2015-09-02	16:01:00	Trt
RD_1	Sherman	C+	0.859	5	2015-09-02	20:02:00	2015-09-02 20:02:00	2015-09-02 16:02:00	2015-09-02	16:02:00	Trt
RD_1	Sherman	C+	0.656	5	2015-09-02	20:03:00	2015-09-02 20:03:00	2015-09-02 16:03:00	2015-09-02	16:03:00	Trt
RD_1	Sherman	C+	0.352	5	2015-09-02	20:04:00	2015-09-02 20:04:00	2015-09-02 16:04:00	2015-09-02	16:04:00	Trt
RD_1	Sherman	C+	0.477	5	2015-09-02	20:05:00	2015-09-02 20:05:00	2015-09-02 16:05:00	2015-09-02	16:05:00	Trt
RD_1	Sherman	C+	0.297	5	2015-09-02	20:06:00	2015-09-02 20:06:00	2015-09-02 16:06:00	2015-09-02	16:06:00	Post
RD_1	Sherman	C+	0.125	5	2015-09-02	20:07:00	2015-09-02 20:07:00	2015-09-02 16:07:00	2015-09-02	16:07:00	Post
RD_1	Sherman	C+	0.086	5	2015-09-02	20:08:00	2015-09-02 20:08:00	2015-09-02 16:08:00	2015-09-02	16:08:00	Post
RD_1	Sherman	C+	1.016	5	2015-09-02	20:09:00	2015-09-02 20:09:00	2015-09-02 16:09:00	2015-09-02	16:09:00	Post
RD_1	Sherman	C+	1.719	5	2015-09-02	20:10:00	2015-09-02 20:10:00	2015-09-02 16:10:00	2015-09-02	16:10:00	Post
RD_1	Sherman	C+	0.945	5	2015-09-02	20:11:00	2015-09-02 20:11:00	2015-09-02 16:11:00	2015-09-02	16:11:00	Post
RD_1	Sherman	C+	0.586	5	2015-09-02	20:12:00	2015-09-02 20:12:00	2015-09-02 16:12:00	2015-09-02	16:12:00	Post
RD_1	Sherman	C+	0.398	5	2015-09-02	20:13:00	2015-09-02 20:13:00	2015-09-02 16:13:00	2015-09-02	16:13:00	Post
RD_1	Sherman	C+	1.484	5	2015-09-02	20:14:00	2015-09-02 20:14:00	2015-09-02 16:14:00	2015-09-02	16:14:00	Post
RD_1	Sherman	C+	53.679	5	2015-09-02	20:15:00	2015-09-02 20:15:00	2015-09-02 16:15:00	2015-09-02	16:15:00	Post
RD_1	Sherman	C+	11.32	5	2015-09-02	20:16:00	2015-09-02 20:16:00	2015-09-02 16:16:00	2015-09-02	16:16:00	Post
RD_1	Sherman	C+	13.484	5	2015-09-02	20:17:00	2015-09-02 20:17:00	2015-09-02 16:17:00	2015-09-02	16:17:00	Post
RD_1	Sherman	C+	26.453	5	2015-09-02	20:18:00	2015-09-02 20:18:00	2015-09-02 16:18:00	2015-09-02	16:18:00	Post
RD_1	Sherman	C+	33.383	5	2015-09-02	20:19:00	2015-09-02 20:19:00	2015-09-02 16:19:00	2015-09-02	16:19:00	Post
RD_1	Sherman	C+	21.406	5	2015-09-02	20:20:00	2015-09-02 20:20:00	2015-09-02 16:20:00	2015-09-02	16:20:00	Post
RD_1	Sherman	C+	33.469	5	2015-09-02	20:21:00	2015-09-02 20:21:00	2015-09-02 16:21:00	2015-09-02	16:21:00	Post
RD_1	Sherman	C+	74.039	5	2015-09-02	20:22:00	2015-09-02 20:22:00	2015-09-02 16:22:00	2015-09-02	16:22:00	Post
RD_1	Sherman	C+	14.492	5	2015-09-02	20:23:00	2015-09-02 20:23:00	2015-09-02 16:23:00	2015-09-02	16:23:00	Post
RD_1	Sherman	C+	2.961	5	2015-09-02	20:24:00	2015-09-02 20:24:00	2015-09-02 16:24:00	2015-09-02	16:24:00	Post
RD_1	Sherman	C+	0.93	5	2015-09-02	20:25:00	2015-09-02 20:25:00	2015-09-02 16:25:00	2015-09-02	16:25:00	Post
RD_2	Billy	N2	129.984	1	2015-08-22	17:50:00	2015-08-22 17:50:00	2015-08-22 13:50:00	2015-08-22	13:50:00	Baseline
RD_2	Billy	N2	37.188	1	2015-08-22	17:51:00	2015-08-22 17:51:00	2015-08-22 13:51:00	2015-08-22	13:51:00	Baseline
RD_2	Billy	N2	12.414	1	2015-08-22	17:52:00	2015-08-22 17:52:00	2015-08-22 13:52:00	2015-08-22	13:52:00	Baseline
RD_2	Billy	N2	17.492	1	2015-08-22	17:53:00	2015-08-22 17:53:00	2015-08-22 13:53:00	2015-08-22	13:53:00	Baseline
RD_2	Billy	N2	7.797	1	2015-08-22	17:54:00	2015-08-22 17:54:00	2015-08-22 13:54:00	2015-08-22	13:54:00	Baseline
RD_2	Billy	N2	1.602	1	2015-08-22	17:55:00	2015-08-22 17:55:00	2015-08-22 13:55:00	2015-08-22	13:55:00	Baseline
RD_2	Billy	N2	2.273	1	2015-08-22	17:56:00	2015-08-22 17:56:00	2015-08-22 13:56:00	2015-08-22	13:56:00	Baseline
RD_2	Billy	N2	0.945	1	2015-08-22	17:57:00	2015-08-22 17:57:00	2015-08-22 13:57:00	2015-08-22	13:57:00	Baseline
RD_2	Billy	N2	11.75	1	2015-08-22	17:58:00	2015-08-22 17:58:00	2015-08-22 13:58:00	2015-08-22	13:58:00	Baseline
RD_2	Billy	N2	0.68	1	2015-08-22	17:59:00	2015-08-22 17:59:00	2015-08-22 13:59:00	2015-08-22	13:59:00	Baseline
RD_2	Billy	N2	0.039	1	2015-08-22	18:00:00	2015-08-22 18:00:00	2015-08-22 14:00:00	2015-08-22	14:00:00	Baseline
RD_2	Billy	N2	0.75	1	2015-08-22	18:01:00	2015-08-22 18:01:00	2015-08-22 14:01:00	2015-08-22	14:01:00	Baseline
RD_2	Billy	N2	1.094	1	2015-08-22	18:02:00	2015-08-22 18:02:00	2015-08-22 14:02:00	2015-08-22	14:02:00	Baseline
RD_2	Billy	N2	0.797	1	2015-08-22	18:03:00	2015-08-22 18:03:00	2015-08-22 14:03:00	2015-08-22	14:03:00	Baseline
RD_2	Billy	N2	0.016	1	2015-08-22	18:04:00	2015-08-22 18:04:00	2015-08-22 14:04:00	2015-08-22	14:04:00	Baseline
RD_2	Billy	N2	0.906	1	2015-08-22	18:05:00	2015-08-22 18:05:00	2015-08-22 14:05:00	2015-08-22	14:05:00	Baseline
RD_2	Billy	N2	0.852	1	2015-08-22	18:06:00	2015-08-22 18:06:00	2015-08-22 14:06:00	2015-08-22	14:06:00	Baseline
RD_2	Billy	N2	0.805	1	2015-08-22	18:07:00	2015-08-22 18:07:00	2015-08-22 14:07:00	2015-08-22	14:07:00	Baseline
RD_2	Billy	N2	0.102	1	2015-08-22	18:08:00	2015-08-22 18:08:00	2015-08-22 14:08:00	2015-08-22	14:08:00	Baseline
RD_2	Billy	N2	0.844	1	2015-08-22	18:09:00	2015-08-22 18:09:00	2015-08-22 14:09:00	2015-08-22	14:09:00	Baseline
RD_2	Billy	N2	17.633	1	2015-08-22	18:10:00	2015-08-22 18:10:00	2015-08-22 14:10:00	2015-08-22	14:10:00	Trt
RD_2	Billy	N2	51.469	1	2015-08-22	18:11:00	2015-08-22 18:11:00	2015-08-22 14:11:00	2015-08-22	14:11:00	Trt
RD_2	Billy	N2	14.516	1	2015-08-22	18:12:00	2015-08-22 18:12:00	2015-08-22 14:12:00	2015-08-22	14:12:00	Trt
RD_2	Billy	N2	4.117	1	2015-08-22	18:13:00	2015-08-22 18:13:00	2015-08-22 14:13:00	2015-08-22	14:13:00	Trt
RD_2	Billy	N2	2.25	1	2015-08-22	18:14:00	2015-08-22 18:14:00	2015-08-22 14:14:00	2015-08-22	14:14:00	Trt
RD_2	Billy	N2	0.945	1	2015-08-22	18:15:00	2015-08-22 18:15:00	2015-08-22 14:15:00	2015-08-22	14:15:00	Trt
RD_2	Billy	N2	0.133	1	2015-08-22	18:16:00	2015-08-22 18:16:00	2015-08-22 14:16:00	2015-08-22	14:16:00	Trt
RD_2	Billy	N2	0.313	1	2015-08-22	18:17:00	2015-08-22 18:17:00	2015-08-22 14:17:00	2015-08-22	14:17:00	Trt
RD_2	Billy	N2	0.68	1	2015-08-22	18:18:00	2015-08-22 18:18:00	2015-08-22 14:18:00	2015-08-22	14:18:00	Trt
RD_2	Billy	N2	1.617	1	2015-08-22	18:19:00	2015-08-22 18:19:00	2015-08-22 14:19:00	2015-08-22	14:19:00	Trt
RD_2	Billy	N2	1.438	1	2015-08-22	18:20:00	2015-08-22 18:20:00	2015-08-22 14:20:00	2015-08-22	14:20:00	Trt
RD_2	Billy	N2	1.734	1	2015-08-22	18:21:00	2015-08-22 18:21:00	2015-08-22 14:21:00	2015-08-22	14:21:00	Trt
RD_2	Billy	N2	0.492	1	2015-08-22	18:22:00	2015-08-22 18:22:00	2015-08-22 14:22:00	2015-08-22	14:22:00	Trt
RD_2	Billy	N2	2.297	1	2015-08-22	18:23:00	2015-08-22 18:23:00	2015-08-22 14:23:00	2015-08-22	14:23:00	Trt
RD_2	Billy	N2	2.242	1	2015-08-22	18:24:00	2015-08-22 18:24:00	2015-08-22 14:24:00	2015-08-22	14:24:00	Trt
RD_2	Billy	N2	0.32	1	2015-08-22	18:25:00	2015-08-22 18:25:00	2015-08-22 14:25:00	2015-08-22	14:25:00	Trt
RD_2	Billy	N2	0.766	1	2015-08-22	18:26:00	2015-08-22 18:26:00	2015-08-22 14:26:00	2015-08-22	14:26:00	Trt
RD_2	Billy	N2	1.148	1	2015-08-22	18:27:00	2015-08-22 18:27:00	2015-08-22 14:27:00	2015-08-22	14:27:00	Trt
RD_2	Billy	N2	1.125	1	2015-08-22	18:28:00	2015-08-22 18:28:00	2015-08-22 14:28:00	2015-08-22	14:28:00	Trt
RD_2	Billy	N2	0.953	1	2015-08-22	18:29:00	2015-08-22 18:29:00	2015-08-22 14:29:00	2015-08-22	14:29:00	Trt
RD_2	Billy	N2	2.891	1	2015-08-22	18:30:00	2015-08-22 18:30:00	2015-08-22 14:30:00	2015-08-22	14:30:00	Trt
RD_2	Billy	N2	1.789	1	2015-08-22	18:31:00	2015-08-22 18:31:00	2015-08-22 14:31:00	2015-08-22	14:31:00	Post
RD_2	Billy	N2	1.336	1	2015-08-22	18:32:00	2015-08-22 18:32:00	2015-08-22 14:32:00	2015-08-22	14:32:00	Post
RD_2	Billy	N2	1.297	1	2015-08-22	18:33:00	2015-08-22 18:33:00	2015-08-22 14:33:00	2015-08-22	14:33:00	Post
RD_2	Billy	N2	0.844	1	2015-08-22	18:34:00	2015-08-22 18:34:00	2015-08-22 14:34:00	2015-08-22	14:34:00	Post
RD_2	Billy	N2	0.563	1	2015-08-22	18:35:00	2015-08-22 18:35:00	2015-08-22 14:35:00	2015-08-22	14:35:00	Post
RD_2	Billy	N2	0.211	1	2015-08-22	18:36:00	2015-08-22 18:36:00	2015-08-22 14:36:00	2015-08-22	14:36:00	Post
RD_2	Billy	N2	0.539	1	2015-08-22	18:37:00	2015-08-22 18:37:00	2015-08-22 14:37:00	2015-08-22	14:37:00	Post
RD_2	Billy	N2	0.938	1	2015-08-22	18:38:00	2015-08-22 18:38:00	2015-08-22 14:38:00	2015-08-22	14:38:00	Post
RD_2	Billy	N2	0.305	1	2015-08-22	18:39:00	2015-08-22 18:39:00	2015-08-22 14:39:00	2015-08-22	14:39:00	Post
RD_2	Billy	N2	39.586	1	2015-08-22	18:40:00	2015-08-22 18:40:00	2015-08-22 14:40:00	2015-08-22	14:40:00	Post
RD_2	Billy	N2	5.547	1	2015-08-22	18:41:00	2015-08-22 18:41:00	2015-08-22 14:41:00	2015-08-22	14:41:00	Post
RD_2	Billy	N2	2.258	1	2015-08-22	18:42:00	2015-08-22 18:42:00	2015-08-22 14:42:00	2015-08-22	14:42:00	Post
RD_2	Billy	N2	0.156	1	2015-08-22	18:43:00	2015-08-22 18:43:00	2015-08-22 14:43:00	2015-08-22	14:43:00	Post
RD_2	Billy	N2	0.797	1	2015-08-22	18:44:00	2015-08-22 18:44:00	2015-08-22 14:44:00	2015-08-22	14:44:00	Post
RD_2	Billy	N2	0.82	1	2015-08-22	18:45:00	2015-08-22 18:45:00	2015-08-22 14:45:00	2015-08-22	14:45:00	Post
RD_2	Billy	N2	0.023	1	2015-08-22	18:46:00	2015-08-22 18:46:00	2015-08-22 14:46:00	2015-08-22	14:46:00	Post
RD_2	Billy	N2	0.5	1	2015-08-22	18:47:00	2015-08-22 18:47:00	2015-08-22 14:47:00	2015-08-22	14:47:00	Post
RD_2	Billy	N2	0.516	1	2015-08-22	18:48:00	2015-08-22 18:48:00	2015-08-22 14:48:00	2015-08-22	14:48:00	Post
RD_2	Billy	N2	0.336	1	2015-08-22	18:49:00	2015-08-22 18:49:00	2015-08-22 14:49:00	2015-08-22	14:49:00	Post
RD_2	Billy	N2	7.899	1	2015-08-22	18:50:00	2015-08-22 18:50:00	2015-08-22 14:50:00	2015-08-22	14:50:00	Post
RD_2	Custer	M	89.929	1	2015-08-23	16:50:00	2015-08-23 16:50:00	2015-08-23 12:50:00	2015-08-23	12:50:00	Baseline
RD_2	Custer	M	80.742	1	2015-08-23	16:51:00	2015-08-23 16:51:00	2015-08-23 12:51:00	2015-08-23	12:51:00	Baseline
RD_2	Custer	M	58.219	1	2015-08-23	16:52:00	2015-08-23 16:52:00	2015-08-23 12:52:00	2015-08-23	12:52:00	Baseline
RD_2	Custer	M	33.563	1	2015-08-23	16:53:00	2015-08-23 16:53:00	2015-08-23 12:53:00	2015-08-23	12:53:00	Baseline
RD_2	Custer	M	19.945	1	2015-08-23	16:54:00	2015-08-23 16:54:00	2015-08-23 12:54:00	2015-08-23	12:54:00	Baseline
RD_2	Custer	M	3.828	1	2015-08-23	16:55:00	2015-08-23 16:55:00	2015-08-23 12:55:00	2015-08-23	12:55:00	Baseline
RD_2	Custer	M	4.664	1	2015-08-23	16:56:00	2015-08-23 16:56:00	2015-08-23 12:56:00	2015-08-23	12:56:00	Baseline
RD_2	Custer	M	5.398	1	2015-08-23	16:57:00	2015-08-23 16:57:00	2015-08-23 12:57:00	2015-08-23	12:57:00	Baseline
RD_2	Custer	M	4.547	1	2015-08-23	16:58:00	2015-08-23 16:58:00	2015-08-23 12:58:00	2015-08-23	12:58:00	Baseline
RD_2	Custer	M	5.055	1	2015-08-23	16:59:00	2015-08-23 16:59:00	2015-08-23 12:59:00	2015-08-23	12:59:00	Baseline
RD_2	Custer	M	2.445	1	2015-08-23	17:00:00	2015-08-23 17:00:00	2015-08-23 13:00:00	2015-08-23	13:00:00	Baseline
RD_2	Custer	M	3.141	1	2015-08-23	17:01:00	2015-08-23 17:01:00	2015-08-23 13:01:00	2015-08-23	13:01:00	Baseline
RD_2	Custer	M	3.164	1	2015-08-23	17:02:00	2015-08-23 17:02:00	2015-08-23 13:02:00	2015-08-23	13:02:00	Baseline
RD_2	Custer	M	2.414	1	2015-08-23	17:03:00	2015-08-23 17:03:00	2015-08-23 13:03:00	2015-08-23	13:03:00	Baseline
RD_2	Custer	M	2.32	1	2015-08-23	17:04:00	2015-08-23 17:04:00	2015-08-23 13:04:00	2015-08-23	13:04:00	Baseline
RD_2	Custer	M	2.688	1	2015-08-23	17:05:00	2015-08-23 17:05:00	2015-08-23 13:05:00	2015-08-23	13:05:00	Baseline
RD_2	Custer	M	2.711	1	2015-08-23	17:06:00	2015-08-23 17:06:00	2015-08-23 13:06:00	2015-08-23	13:06:00	Baseline
RD_2	Custer	M	2.297	1	2015-08-23	17:07:00	2015-08-23 17:07:00	2015-08-23 13:07:00	2015-08-23	13:07:00	Baseline
RD_2	Custer	M	2.289	1	2015-08-23	17:08:00	2015-08-23 17:08:00	2015-08-23 13:08:00	2015-08-23	13:08:00	Baseline
RD_2	Custer	M	2.914	1	2015-08-23	17:09:00	2015-08-23 17:09:00	2015-08-23 13:09:00	2015-08-23	13:09:00	Baseline
RD_2	Custer	M	10.727	1	2015-08-23	17:10:00	2015-08-23 17:10:00	2015-08-23 13:10:00	2015-08-23	13:10:00	Trt
RD_2	Custer	M	119.18	1	2015-08-23	17:11:00	2015-08-23 17:11:00	2015-08-23 13:11:00	2015-08-23	13:11:00	Trt
RD_2	Custer	M	56.828	1	2015-08-23	17:12:00	2015-08-23 17:12:00	2015-08-23 13:12:00	2015-08-23	13:12:00	Trt
RD_2	Custer	M	30.18	1	2015-08-23	17:13:00	2015-08-23 17:13:00	2015-08-23 13:13:00	2015-08-23	13:13:00	Trt
RD_2	Custer	M	20.078	1	2015-08-23	17:14:00	2015-08-23 17:14:00	2015-08-23 13:14:00	2015-08-23	13:14:00	Trt
RD_2	Custer	M	15.664	1	2015-08-23	17:15:00	2015-08-23 17:15:00	2015-08-23 13:15:00	2015-08-23	13:15:00	Trt
RD_2	Custer	M	9.508	1	2015-08-23	17:16:00	2015-08-23 17:16:00	2015-08-23 13:16:00	2015-08-23	13:16:00	Trt
RD_2	Custer	M	16.773	1	2015-08-23	17:17:00	2015-08-23 17:17:00	2015-08-23 13:17:00	2015-08-23	13:17:00	Trt
RD_2	Custer	M	5.945	1	2015-08-23	17:18:00	2015-08-23 17:18:00	2015-08-23 13:18:00	2015-08-23	13:18:00	Trt
RD_2	Custer	M	8.43	1	2015-08-23	17:19:00	2015-08-23 17:19:00	2015-08-23 13:19:00	2015-08-23	13:19:00	Trt
RD_2	Custer	M	7.414	1	2015-08-23	17:20:00	2015-08-23 17:20:00	2015-08-23 13:20:00	2015-08-23	13:20:00	Trt
RD_2	Custer	M	6.016	1	2015-08-23	17:21:00	2015-08-23 17:21:00	2015-08-23 13:21:00	2015-08-23	13:21:00	Trt
RD_2	Custer	M	2.133	1	2015-08-23	17:22:00	2015-08-23 17:22:00	2015-08-23 13:22:00	2015-08-23	13:22:00	Trt
RD_2	Custer	M	3.109	1	2015-08-23	17:23:00	2015-08-23 17:23:00	2015-08-23 13:23:00	2015-08-23	13:23:00	Trt
RD_2	Custer	M	1.68	1	2015-08-23	17:24:00	2015-08-23 17:24:00	2015-08-23 13:24:00	2015-08-23	13:24:00	Trt
RD_2	Custer	M	5.063	1	2015-08-23	17:25:00	2015-08-23 17:25:00	2015-08-23 13:25:00	2015-08-23	13:25:00	Trt
RD_2	Custer	M	3.602	1	2015-08-23	17:26:00	2015-08-23 17:26:00	2015-08-23 13:26:00	2015-08-23	13:26:00	Trt
RD_2	Custer	M	1.813	1	2015-08-23	17:27:00	2015-08-23 17:27:00	2015-08-23 13:27:00	2015-08-23	13:27:00	Trt
RD_2	Custer	M	4.445	1	2015-08-23	17:28:00	2015-08-23 17:28:00	2015-08-23 13:28:00	2015-08-23	13:28:00	Trt
RD_2	Custer	M	2.055	1	2015-08-23	17:29:00	2015-08-23 17:29:00	2015-08-23 13:29:00	2015-08-23	13:29:00	Trt
RD_2	Custer	M	5.641	1	2015-08-23	17:30:00	2015-08-23 17:30:00	2015-08-23 13:30:00	2015-08-23	13:30:00	Trt
RD_2	Custer	M	3.641	1	2015-08-23	17:31:00	2015-08-23 17:31:00	2015-08-23 13:31:00	2015-08-23	13:31:00	Post
RD_2	Custer	M	2.016	1	2015-08-23	17:32:00	2015-08-23 17:32:00	2015-08-23 13:32:00	2015-08-23	13:32:00	Post
RD_2	Custer	M	1.672	1	2015-08-23	17:33:00	2015-08-23 17:33:00	2015-08-23 13:33:00	2015-08-23	13:33:00	Post
RD_2	Custer	M	0.883	1	2015-08-23	17:34:00	2015-08-23 17:34:00	2015-08-23 13:34:00	2015-08-23	13:34:00	Post
RD_2	Custer	M	1.078	1	2015-08-23	17:35:00	2015-08-23 17:35:00	2015-08-23 13:35:00	2015-08-23	13:35:00	Post
RD_2	Custer	M	0.899	1	2015-08-23	17:36:00	2015-08-23 17:36:00	2015-08-23 13:36:00	2015-08-23	13:36:00	Post
RD_2	Custer	M	2.117	1	2015-08-23	17:37:00	2015-08-23 17:37:00	2015-08-23 13:37:00	2015-08-23	13:37:00	Post
RD_2	Custer	M	2.133	1	2015-08-23	17:38:00	2015-08-23 17:38:00	2015-08-23 13:38:00	2015-08-23	13:38:00	Post
RD_2	Custer	M	1.789	1	2015-08-23	17:39:00	2015-08-23 17:39:00	2015-08-23 13:39:00	2015-08-23	13:39:00	Post
RD_2	Custer	M	17.93	1	2015-08-23	17:40:00	2015-08-23 17:40:00	2015-08-23 13:40:00	2015-08-23	13:40:00	Post
RD_2	Custer	M	39.719	1	2015-08-23	17:41:00	2015-08-23 17:41:00	2015-08-23 13:41:00	2015-08-23	13:41:00	Post
RD_2	Custer	M	27.563	1	2015-08-23	17:42:00	2015-08-23 17:42:00	2015-08-23 13:42:00	2015-08-23	13:42:00	Post
RD_2	Custer	M	5.758	1	2015-08-23	17:43:00	2015-08-23 17:43:00	2015-08-23 13:43:00	2015-08-23	13:43:00	Post
RD_2	Custer	M	2.641	1	2015-08-23	17:44:00	2015-08-23 17:44:00	2015-08-23 13:44:00	2015-08-23	13:44:00	Post
RD_2	Custer	M	1.203	1	2015-08-23	17:45:00	2015-08-23 17:45:00	2015-08-23 13:45:00	2015-08-23	13:45:00	Post
RD_2	Custer	M	1.156	1	2015-08-23	17:46:00	2015-08-23 17:46:00	2015-08-23 13:46:00	2015-08-23	13:46:00	Post
RD_2	Custer	M	0.844	1	2015-08-23	17:47:00	2015-08-23 17:47:00	2015-08-23 13:47:00	2015-08-23	13:47:00	Post
RD_2	Custer	M	1.188	1	2015-08-23	17:48:00	2015-08-23 17:48:00	2015-08-23 13:48:00	2015-08-23	13:48:00	Post
RD_2	Custer	M	1.063	1	2015-08-23	17:49:00	2015-08-23 17:49:00	2015-08-23 13:49:00	2015-08-23	13:49:00	Post
RD_2	Custer	M	8.969	1	2015-08-23	17:50:00	2015-08-23 17:50:00	2015-08-23 13:50:00	2015-08-23	13:50:00	Post
RD_2	Billy	C+	67.766	2	2015-08-24	15:18:00	2015-08-24 15:18:00	2015-08-24 11:18:00	2015-08-24	11:18:00	Baseline
RD_2	Billy	C+	8.711	2	2015-08-24	15:19:00	2015-08-24 15:19:00	2015-08-24 11:19:00	2015-08-24	11:19:00	Baseline
RD_2	Billy	C+	4.117	2	2015-08-24	15:20:00	2015-08-24 15:20:00	2015-08-24 11:20:00	2015-08-24	11:20:00	Baseline
RD_2	Billy	C+	1.031	2	2015-08-24	15:21:00	2015-08-24 15:21:00	2015-08-24 11:21:00	2015-08-24	11:21:00	Baseline
RD_2	Billy	C+	0.805	2	2015-08-24	15:22:00	2015-08-24 15:22:00	2015-08-24 11:22:00	2015-08-24	11:22:00	Baseline
RD_2	Billy	C+	4.43	2	2015-08-24	15:23:00	2015-08-24 15:23:00	2015-08-24 11:23:00	2015-08-24	11:23:00	Baseline
RD_2	Billy	C+	2.742	2	2015-08-24	15:24:00	2015-08-24 15:24:00	2015-08-24 11:24:00	2015-08-24	11:24:00	Baseline
RD_2	Billy	C+	0.172	2	2015-08-24	15:25:00	2015-08-24 15:25:00	2015-08-24 11:25:00	2015-08-24	11:25:00	Baseline
RD_2	Billy	C+	1.18	2	2015-08-24	15:26:00	2015-08-24 15:26:00	2015-08-24 11:26:00	2015-08-24	11:26:00	Baseline
RD_2	Billy	C+	4.32	2	2015-08-24	15:27:00	2015-08-24 15:27:00	2015-08-24 11:27:00	2015-08-24	11:27:00	Baseline
RD_2	Billy	C+	4.547	2	2015-08-24	15:28:00	2015-08-24 15:28:00	2015-08-24 11:28:00	2015-08-24	11:28:00	Baseline
RD_2	Billy	C+	1.367	2	2015-08-24	15:29:00	2015-08-24 15:29:00	2015-08-24 11:29:00	2015-08-24	11:29:00	Baseline
RD_2	Billy	C+	0.258	2	2015-08-24	15:30:00	2015-08-24 15:30:00	2015-08-24 11:30:00	2015-08-24	11:30:00	Baseline
RD_2	Billy	C+	0.555	2	2015-08-24	15:31:00	2015-08-24 15:31:00	2015-08-24 11:31:00	2015-08-24	11:31:00	Baseline
RD_2	Billy	C+	1.836	2	2015-08-24	15:32:00	2015-08-24 15:32:00	2015-08-24 11:32:00	2015-08-24	11:32:00	Baseline
RD_2	Billy	C+	4.133	2	2015-08-24	15:33:00	2015-08-24 15:33:00	2015-08-24 11:33:00	2015-08-24	11:33:00	Baseline
RD_2	Billy	C+	1.039	2	2015-08-24	15:34:00	2015-08-24 15:34:00	2015-08-24 11:34:00	2015-08-24	11:34:00	Baseline
RD_2	Billy	C+	1.109	2	2015-08-24	15:35:00	2015-08-24 15:35:00	2015-08-24 11:35:00	2015-08-24	11:35:00	Baseline
RD_2	Billy	C+	1.609	2	2015-08-24	15:36:00	2015-08-24 15:36:00	2015-08-24 11:36:00	2015-08-24	11:36:00	Baseline
RD_2	Billy	C+	53.898	2	2015-08-24	15:37:00	2015-08-24 15:37:00	2015-08-24 11:37:00	2015-08-24	11:37:00	Baseline
RD_2	Billy	C+	62.055	2	2015-08-24	15:38:00	2015-08-24 15:38:00	2015-08-24 11:38:00	2015-08-24	11:38:00	Trt
RD_2	Billy	C+	22.266	2	2015-08-24	15:39:00	2015-08-24 15:39:00	2015-08-24 11:39:00	2015-08-24	11:39:00	Trt
RD_2	Billy	C+	9.211	2	2015-08-24	15:40:00	2015-08-24 15:40:00	2015-08-24 11:40:00	2015-08-24	11:40:00	Trt
RD_2	Billy	C+	1.805	2	2015-08-24	15:41:00	2015-08-24 15:41:00	2015-08-24 11:41:00	2015-08-24	11:41:00	Trt
RD_2	Billy	C+	0.258	2	2015-08-24	15:42:00	2015-08-24 15:42:00	2015-08-24 11:42:00	2015-08-24	11:42:00	Trt
RD_2	Billy	C+	0.758	2	2015-08-24	15:43:00	2015-08-24 15:43:00	2015-08-24 11:43:00	2015-08-24	11:43:00	Trt
RD_2	Billy	C+	0.242	2	2015-08-24	15:44:00	2015-08-24 15:44:00	2015-08-24 11:44:00	2015-08-24	11:44:00	Trt
RD_2	Billy	C+	0.32	2	2015-08-24	15:45:00	2015-08-24 15:45:00	2015-08-24 11:45:00	2015-08-24	11:45:00	Trt
RD_2	Billy	C+	1.055	2	2015-08-24	15:46:00	2015-08-24 15:46:00	2015-08-24 11:46:00	2015-08-24	11:46:00	Trt
RD_2	Billy	C+	1.242	2	2015-08-24	15:47:00	2015-08-24 15:47:00	2015-08-24 11:47:00	2015-08-24	11:47:00	Trt
RD_2	Billy	C+	1.031	2	2015-08-24	15:48:00	2015-08-24 15:48:00	2015-08-24 11:48:00	2015-08-24	11:48:00	Trt
RD_2	Billy	C+	1.781	2	2015-08-24	15:49:00	2015-08-24 15:49:00	2015-08-24 11:49:00	2015-08-24	11:49:00	Trt
RD_2	Billy	C+	0.484	2	2015-08-24	15:50:00	2015-08-24 15:50:00	2015-08-24 11:50:00	2015-08-24	11:50:00	Trt
RD_2	Billy	C+	0.836	2	2015-08-24	15:51:00	2015-08-24 15:51:00	2015-08-24 11:51:00	2015-08-24	11:51:00	Trt
RD_2	Billy	C+	0.109	2	2015-08-24	15:52:00	2015-08-24 15:52:00	2015-08-24 11:52:00	2015-08-24	11:52:00	Trt
RD_2	Billy	C+	0.008	2	2015-08-24	15:53:00	2015-08-24 15:53:00	2015-08-24 11:53:00	2015-08-24	11:53:00	Trt
RD_2	Billy	C+	0.188	2	2015-08-24	15:54:00	2015-08-24 15:54:00	2015-08-24 11:54:00	2015-08-24	11:54:00	Trt
RD_2	Billy	C+	0.313	2	2015-08-24	15:55:00	2015-08-24 15:55:00	2015-08-24 11:55:00	2015-08-24	11:55:00	Trt
RD_2	Billy	C+	0.008	2	2015-08-24	15:56:00	2015-08-24 15:56:00	2015-08-24 11:56:00	2015-08-24	11:56:00	Trt
RD_2	Billy	C+	0.523	2	2015-08-24	15:57:00	2015-08-24 15:57:00	2015-08-24 11:57:00	2015-08-24	11:57:00	Trt
RD_2	Billy	C+	6.133	2	2015-08-24	15:58:00	2015-08-24 15:58:00	2015-08-24 11:58:00	2015-08-24	11:58:00	Trt
RD_2	Billy	C+	4.57	2	2015-08-24	15:59:00	2015-08-24 15:59:00	2015-08-24 11:59:00	2015-08-24	11:59:00	Post
RD_2	Billy	C+	1.047	2	2015-08-24	16:00:00	2015-08-24 16:00:00	2015-08-24 12:00:00	2015-08-24	12:00:00	Post
RD_2	Billy	C+	1.063	2	2015-08-24	16:01:00	2015-08-24 16:01:00	2015-08-24 12:01:00	2015-08-24	12:01:00	Post
RD_2	Billy	C+	0.633	2	2015-08-24	16:02:00	2015-08-24 16:02:00	2015-08-24 12:02:00	2015-08-24	12:02:00	Post
RD_2	Billy	C+	0.922	2	2015-08-24	16:03:00	2015-08-24 16:03:00	2015-08-24 12:03:00	2015-08-24	12:03:00	Post
RD_2	Billy	C+	0.391	2	2015-08-24	16:04:00	2015-08-24 16:04:00	2015-08-24 12:04:00	2015-08-24	12:04:00	Post
RD_2	Billy	C+	0.82	2	2015-08-24	16:05:00	2015-08-24 16:05:00	2015-08-24 12:05:00	2015-08-24	12:05:00	Post
RD_2	Billy	C+	0.992	2	2015-08-24	16:06:00	2015-08-24 16:06:00	2015-08-24 12:06:00	2015-08-24	12:06:00	Post
RD_2	Billy	C+	1.539	2	2015-08-24	16:07:00	2015-08-24 16:07:00	2015-08-24 12:07:00	2015-08-24	12:07:00	Post
RD_2	Billy	C+	20.43	2	2015-08-24	16:08:00	2015-08-24 16:08:00	2015-08-24 12:08:00	2015-08-24	12:08:00	Post
RD_2	Billy	C+	31.023	2	2015-08-24	16:09:00	2015-08-24 16:09:00	2015-08-24 12:09:00	2015-08-24	12:09:00	Post
RD_2	Billy	C+	2.586	2	2015-08-24	16:10:00	2015-08-24 16:10:00	2015-08-24 12:10:00	2015-08-24	12:10:00	Post
RD_2	Billy	C+	1	2	2015-08-24	16:11:00	2015-08-24 16:11:00	2015-08-24 12:11:00	2015-08-24	12:11:00	Post
RD_2	Billy	C+	1.086	2	2015-08-24	16:12:00	2015-08-24 16:12:00	2015-08-24 12:12:00	2015-08-24	12:12:00	Post
RD_2	Billy	C+	0.828	2	2015-08-24	16:13:00	2015-08-24 16:13:00	2015-08-24 12:13:00	2015-08-24	12:13:00	Post
[truncated: 1,019 more rows]
[truncated: 1 more columns]
